# Supplementary material for: RNA-binding proteins hnRNPM and ELAVL1 promote type-I interferon induction downstream of the nucleic acid sensors cGAS and RIG-I
Source: EMBO J. 2024 Dec 20;44(3):824–53. doi: 10.1038/s44318-024-00331-x (PMC11791083; doi:10.1038/s44318-024-00331-x)
Supplement: Supplementary file 3 — Table EV1 [file 44318_2024_331_MOESM3_ESM.xlsx]

## Sheet: Sheet1
Table EV1: Synthetic DNA oligonucleotides.
Name	Sequence (5’-3’)
GFP fwd (pRPCMV)	TAATaagcttATGGTGAGCAAGGGCGAGGAGC
GFP rev (pRPCMV)	TAATgcggccgcTTACTTGTACAGCTCGTCCATGCCG
CVB3 3C-protease-FLAG fwd (pRPCMV)	taatAAGCTTatgggcccggcgtttgaattt
CVB3 3C-protease-FLAG rev (pRPCMV)	taatGGATCCttcatcgttaaaataatgtttcagcagcgcc
PV 3C-protease-FLAG fwd (pRPCMV)	taatAAGCTTatgggcccgggctttgattatg
PV 3C-protease-FLAG rev (pRPCMV)	taatGGATCCgctctgggtaaaatagctgcgtttcag
hnRNPM-GFP fwd (pLentiEF1α)	TAATTCTAGAATTGAAGGAAGGATCGTCAAGATGGTGAGC
hnRNPM-GFP rev (pLentiEF1α)	TAATCATATGTTACTTGTACAGCTCGTCCATGCCGAG
ELAVL1-FLAG fwd (pLVXEF1α)	TAATGCGGCCGCACCGCCATGTCTAATGGTTATGAAGACCACATGGCC
ELAVL1-FLAG rev (pLVXEF1α)	TAATACGCGTTCAGTGGTGGTGGTGGTGGTGCTTGTCATCGTCGTCCTTGTAGTCCTTGACGATCCTTCCTTCAATTCTAGATTTGTGGGACTTGTTGGTTTTGAAGGAA
ELAVL1-GFP fwd (pLVXEF1α)	TTTCCTTCAAAACCAACAAGTCCCACAAATCTAGAATTGAAGGAAGGATCGTCAAGATG
ELAVL1-GFP rev (pLVXEF1α)	GGAAAAGCGCCTCCCCTACCCGGTAGAATTCACGCGTTTACTTGTACAGCTCGTCCATGC
GFP fwd (pLVXEF1α)	TAATGCGGCCGCACCGCCATGGTGAGCAAGGGCGAGGA
GFP rev (pLVXEF1α)	TAATTCTAGATTACTTGTACAGCTCGTCCATGCCG
DRRM1-ELAVL1-FLAG fwd (pLVXEF1α)	GAGGAATTTCGACCCGGATCCGCGGCCGCACCGCCATGAGCTCAGAGGTGATCAAAGACG
DRRM1-ELAVL1-FLAG rev (pLVXEF1α)	GTAGTCCTTGACGATCCTTCCTTCAATTCTAGATTTGTGGGACTTGTTGGTTTTG
DRRM3-ELAVL1-FLAG fwd (pLVXEF1α)	AGGAATTTCGACCCGGATCCGCGGCCGCACCGCCATGTCTAATGGTTATGAAGACCACAT
DRRM3-ELAVL1-FLAG rev (pLVXEF1α)	GTCGTCCTTGTAGTCCTTGACGATCCTTCCTTCAATTCTAGAGCCGGAGGAGGCGTTT
