# Supplementary material for: RNA-binding proteins hnRNPM and ELAVL1 promote type-I interferon induction downstream of the nucleic acid sensors cGAS and RIG-I
Source: EMBO J. 2024 Dec 20;44(3):824–53. doi: 10.1038/s44318-024-00331-x (PMC11791083; doi:10.1038/s44318-024-00331-x)
Supplement: Supplementary file 5 — Table EV3 [file 44318_2024_331_MOESM5_ESM.xlsx]

## Sheet: Sheet1
Table EV3: Stimulatory oligonucleotides.
Name	Sequence (5’-3’)
G3-YSD fwd	GGGAAACTCCAGCAGGACCATTAGGG
G3-YSD-AF647 fwd	GGGAAACTCCAGCAGGACCATTAGGG-AF647
G3-YSD rev	GGGTAATGGTCCTGCTGGAGTTTGGG
fwd template for in vitro transcription of 5'ppp-dsRNA	TTGTAATACGACTCACTATAGGGACGCTGACCCAGAAGATCTACTAGAAATAGTAGATCTTCTGGGTCAGCGTCCC
rev template for in vitro transcription of 5'ppp-dsRNA	GGGACGCTGACCCAGAAGATCTACTATTTCTAGTAGATCTTCTGGGTCAGCGTCCCTATAGTGAGTCGTATTACAA
