# Supplementary material for: RNA-binding proteins hnRNPM and ELAVL1 promote type-I interferon induction downstream of the nucleic acid sensors cGAS and RIG-I
Source: EMBO J. 2024 Dec 20;44(3):824–53. doi: 10.1038/s44318-024-00331-x (PMC11791083; doi:10.1038/s44318-024-00331-x)
Supplement: Supplementary file 7 — Table EV5 [file 44318_2024_331_MOESM7_ESM.xlsx]

## Sheet: Sheet1
Table EV5: gRNAs.
ELAVL1 (gRNA AN)	GGGTTTATGACCATTGAAAC
ELAVL1 (gRNA AI)	CTTCACCAATGCTGCTGAAC
RIG-I	GGATTATATCCGGAAGACCC
MAVS	GTAGATACAACTGACCCTGT
