# Supplementary material for: RNA-binding proteins hnRNPM and ELAVL1 promote type-I interferon induction downstream of the nucleic acid sensors cGAS and RIG-I
Source: EMBO J. 2024 Dec 20;44(3):824–53. doi: 10.1038/s44318-024-00331-x (PMC11791083; doi:10.1038/s44318-024-00331-x)
Supplement: Supplementary file 10 — Dataset EV2 [file 44318_2024_331_MOESM10_ESM.xlsx]

## Sheet: Dataset EV2
ID	log2(fold change (ELAVL1 KO vs. WT))	log2(fold change (ELAVL1 KO vs. WT)) standard error	P value	adjusted P value	Gene Name	–log10(adjusted P value)
ENSG00000125148	1.61904	0.0474948	1.08e-254	2.12e-250	MT2A	249.673
ENSG00000166681	-3.96289	0.124842	3.92e-221	5.12e-217	BEX3	216.291
ENSG00000164825	2.18544	0.0701116	2.64e-213	2.59e-209	DEFB1	208.587
ENSG00000147872	1.74562	0.072186	3.42e-129	2.68e-125	PLIN2	124.572
ENSG00000122862	1.02002	0.0464861	1.02e-106	6.66e-103	SRGN	102.177
ENSG00000137959	-2.02495	0.0926746	7.75e-106	4.34e-102	IFI44L	101.363
ENSG00000112773	1.03399	0.0480262	8.19e-103	4.01e-99	TENT5A	98.3965
ENSG00000143546	-1.37679	0.0648819	6.25e-100	2.72e-96	S100A8	95.5655
ENSG00000174099	3.06781	0.148254	4.01e-95	1.57e-91	MSRB3	90.8039
ENSG00000125144	1.08986	0.0564869	6.03e-83	2.15e-79	MT1G	78.668
ENSG00000176845	1.84724	0.096299	5.2e-82	1.7e-78	METRNL	77.7698
ENSG00000169403	3.18697	0.167525	1.08e-80	3.26e-77	PTAFR	76.4868
ENSG00000168389	0.922134	0.0514105	6.1e-72	1.71e-68	MFSD2A	67.7677
ENSG00000133048	0.87332	0.0495036	1.18e-69	3.09e-66	CHI3L1	65.5105
ENSG00000168779	-1.42927	0.0874415	4.69e-60	1.15e-56	SHOX2	55.9398
ENSG00000158869	-1.55867	0.0973456	1.06e-57	2.44e-54	FCER1G	53.6128
ENSG00000136689	-1.38233	0.0877199	6.01e-56	1.31e-52	IL1RN	51.8836
ENSG00000112118	-0.885126	0.0563545	1.37e-55	2.82e-52	MCM3	51.5498
ENSG00000135678	0.934826	0.0601755	2.01e-54	3.94e-51	CPM	50.4045
ENSG00000126264	1.96236	0.128229	7.23e-53	1.35e-49	HCST	48.8697
ENSG00000211459	1.55822	0.102335	2.35e-52	4.19e-49	MT-RNR1	48.3781
ENSG00000066044	-2.24851	0.148559	9.46e-52	1.61e-48	ELAVL1	47.7928
ENSG00000125968	-2.69402	0.178634	2.15e-51	3.51e-48	ID1	47.4544
ENSG00000196141	-2.30385	0.155233	7.93e-50	1.24e-46	SPATS2L	45.9056
ENSG00000085117	1.38306	0.0942362	9.12e-49	1.37e-45	CD82	44.862
ENSG00000162614	-1.02578	0.0709492	2.23e-47	3.24e-44	NEXN	43.4892
ENSG00000119655	1.09817	0.0760056	2.56e-47	3.58e-44	NPC2	43.4458
ENSG00000023902	-2.08428	0.144631	4.41e-47	5.96e-44	PLEKHO1	43.2247
ENSG00000196415	1.15336	0.0807899	3.09e-46	4.03e-43	PRTN3	42.3947
ENSG00000198417	0.858823	0.0607841	2.51e-45	3.18e-42	MT1F	41.4978
ENSG00000133142	-2.61384	0.185153	2.98e-45	3.64e-42	TCEAL4	41.4384
ENSG00000100427	0.871545	0.0624925	3.31e-44	3.93e-41	MLC1	40.4057
ENSG00000139644	0.666294	0.0492587	1.09e-41	1.26e-38	TMBIM6	37.9001
ENSG00000135744	0.762996	0.0565839	1.93e-41	2.17e-38	AGT	37.6645
ENSG00000120738	2.13741	0.159713	7.62e-41	8.29e-38	EGR1	37.0815
ENSG00000051128	1.27769	0.0958388	1.51e-40	1.6e-37	HOMER3	36.7949
ENSG00000065809	0.974185	0.073341	2.91e-40	3e-37	FAM107B	36.5232
ENSG00000149485	-0.945794	0.0712929	3.63e-40	3.65e-37	FADS1	36.438
ENSG00000145287	-1.13983	0.086416	1e-39	9.8e-37	PLAC8	36.0086
ENSG00000135269	-2.56557	0.195187	1.84e-39	1.76e-36	TES	35.7553
ENSG00000135272	-2.3202	0.179179	2.38e-38	2.22e-35	MDFIC	34.6536
ENSG00000154127	1.26329	0.0977876	3.53e-38	3.22e-35	UBASH3B	34.4928
ENSG00000130822	2.44293	0.189271	4.11e-38	3.66e-35	PNCK	34.4367
ENSG00000111275	-1.69451	0.132725	2.5e-37	2.18e-34	ALDH2	33.6619
ENSG00000144354	-2.34429	0.18396	3.39e-37	2.89e-34	CDCA7	33.5394
ENSG00000122359	0.701259	0.0558512	3.69e-36	3.08e-33	ANXA11	32.5116
ENSG00000119950	1.35081	0.108347	1.13e-35	9.19e-33	MXI1	32.0369
ENSG00000196628	-2.06569	0.166746	3.03e-35	2.42e-32	TCF4	31.6163
ENSG00000130707	1.4312	0.115778	4.22e-35	3.25e-32	ASS1	31.488
ENSG00000133639	1.40617	0.113756	4.23e-35	3.25e-32	BTG1	31.488
ENSG00000182247	-2.61842	0.212967	9.64e-35	7.27e-32	UBE2E2	31.1386
ENSG00000120594	-1.87758	0.152792	1.04e-34	7.72e-32	PLXDC2	31.1121
ENSG00000231453	-3.68026	0.30015	1.46e-34	1.06e-31	LINC01305	30.9751
ENSG00000185222	-5.06209	0.415243	3.49e-34	2.48e-31	TCEAL9	30.6049
ENSG00000070081	0.594544	0.0491036	9.59e-34	6.71e-31	NUCB2	30.1734
ENSG00000067798	2.58245	0.216524	8.58e-33	5.9e-30	NAV3	29.2294
ENSG00000164821	3.89947	0.3272	9.57e-33	6.47e-30	DEFA4	29.1892
ENSG00000274736	1.76913	0.149006	1.64e-32	1.09e-29	CCL23	28.9638
ENSG00000101255	1.27049	0.107046	1.72e-32	1.12e-29	TRIB3	28.9491
ENSG00000114450	-0.992956	0.0837182	1.89e-32	1.22e-29	GNB4	28.9149
ENSG00000166788	-1.64632	0.13982	5.28e-32	3.34e-29	SAAL1	28.4766
ENSG00000217236	-3.21342	0.273737	8.04e-32	5e-29	SP9	28.3012
ENSG00000101210	0.996681	0.0853536	1.67e-31	1.02e-28	EEF1A2	27.9906
ENSG00000130522	1.16532	0.0999651	2.11e-31	1.27e-28	JUND	27.8961
ENSG00000279141	3.01884	0.259699	3.1e-31	1.84e-28	LINC01451	27.7352
ENSG00000114439	-2.48628	0.215402	8.06e-31	4.71e-28	BBX	27.3269
ENSG00000182287	-0.616711	0.0536032	1.24e-30	7.16e-28	AP1S2	27.1448
ENSG00000163565	-1.14339	0.0998572	2.34e-30	1.33e-27	IFI16	26.8758
ENSG00000242550	1.40713	0.123008	2.66e-30	1.49e-27	SERPINB10	26.8271
ENSG00000236154	-2.91261	0.256567	7.23e-30	3.99e-27	AL450311.1	26.3991
ENSG00000112378	-2.10339	0.185974	1.17e-29	6.36e-27	PERP	26.1964
ENSG00000182676	1.13652	0.100656	1.45e-29	7.79e-27	PPP1R27	26.1082
ENSG00000117859	-1.87865	0.166699	1.85e-29	9.81e-27	OSBPL9	26.0084
ENSG00000181649	1.09265	0.0984834	1.33e-28	6.95e-26	PHLDA2	25.158
ENSG00000198786	0.913025	0.0824365	1.65e-28	8.5e-26	MT-ND5	25.0703
ENSG00000068724	-0.867956	0.0788303	3.4e-28	1.73e-25	TTC7A	24.7614
ENSG00000249992	1.26949	0.11551	4.25e-28	2.14e-25	TMEM158	24.6702
ENSG00000196507	-2.76949	0.252539	5.53e-28	2.74e-25	TCEAL3	24.5617
ENSG00000004399	1.40008	0.131155	1.33e-26	6.52e-24	PLXND1	23.1856
ENSG00000115652	0.890722	0.0834657	1.38e-26	6.68e-24	UXS1	23.1753
ENSG00000210082	0.830007	0.0778717	1.59e-26	7.59e-24	MT-RNR2	23.1196
ENSG00000196950	1.52996	0.143838	2.01e-26	9.5e-24	SLC39A10	23.0223
ENSG00000212907	0.907675	0.0855135	2.55e-26	1.19e-23	MT-ND4L	22.9239
ENSG00000157404	3.30699	0.313122	4.5e-26	2.08e-23	KIT	22.6829
ENSG00000099194	-0.888722	0.084286	5.41e-26	2.46e-23	SCD	22.6084
ENSG00000109685	-0.822352	0.0782577	7.91e-26	3.56e-23	NSD2	22.448
ENSG00000153317	0.941083	0.0900395	1.44e-25	6.4e-23	ASAP1	22.1941
ENSG00000148288	1.92215	0.184598	2.17e-25	9.56e-23	GBGT1	22.0194
ENSG00000172403	3.70298	0.356101	2.51e-25	1.09e-22	SYNPO2	21.9609
ENSG00000163171	0.773952	0.0752214	7.9e-25	3.4e-22	CDC42EP3	21.4683
ENSG00000209082	1.33983	0.130309	8.5e-25	3.62e-22	MT-TL1	21.4411
ENSG00000055130	-0.664372	0.0646254	8.64e-25	3.64e-22	CUL1	21.4388
ENSG00000125378	-4.00604	0.39342	2.37e-24	9.88e-22	BMP4	21.0051
ENSG00000165168	-1.53202	0.150481	2.42e-24	9.97e-22	CYBB	21.0015
ENSG00000173812	0.368518	0.0362491	2.8e-24	1.14e-21	EIF1	20.9413
ENSG00000151615	1.64584	0.162041	3.09e-24	1.25e-21	POU4F2	20.9043
ENSG00000121807	-0.710071	0.0702674	5.24e-24	2.09e-21	CCR2	20.6792
ENSG00000134108	0.572328	0.0566955	5.83e-24	2.31e-21	ARL8B	20.6371
ENSG00000130940	2.13223	0.212386	1.02e-23	4.01e-21	CASZ1	20.3971
ENSG00000287263	-1.99462	0.201919	5.17e-23	2.01e-20	AC008875.3	19.6977
ENSG00000105612	-1.68561	0.170893	5.99e-23	2.3e-20	DNASE2	19.6381
ENSG00000166340	0.820659	0.0832245	6.16e-23	2.34e-20	TPP1	19.6304
ENSG00000146192	-2.13237	0.216608	7.25e-23	2.73e-20	FGD2	19.5636
ENSG00000145555	0.750706	0.0763192	7.85e-23	2.91e-20	MYO10	19.536
ENSG00000172159	1.89633	0.192794	7.87e-23	2.91e-20	FRMD3	19.536
ENSG00000124767	-0.454235	0.0462315	8.77e-23	3.21e-20	GLO1	19.4934
ENSG00000011028	-0.829966	0.0845407	9.48e-23	3.44e-20	MRC2	19.4635
ENSG00000111906	-0.674394	0.068807	1.11e-22	4e-20	HDDC2	19.3981
ENSG00000188064	2.14092	0.219024	1.44e-22	5.14e-20	WNT7B	19.2887
ENSG00000125505	0.965836	0.0989003	1.58e-22	5.58e-20	MBOAT7	19.2537
ENSG00000160072	1.93902	0.198801	1.78e-22	6.23e-20	ATAD3B	19.2055
ENSG00000226137	1.17447	0.120514	1.93e-22	6.69e-20	BAIAP2-DT	19.1749
ENSG00000115355	-0.913195	0.0939748	2.54e-22	8.73e-20	CCDC88A	19.0588
ENSG00000175445	0.788587	0.0817388	5.03e-22	1.71e-19	LPL	18.7661
ENSG00000092964	-0.768138	0.0796395	5.15e-22	1.74e-19	DPYSL2	18.7594
ENSG00000169851	3.32521	0.345964	7.15e-22	2.4e-19	PCDH7	18.6205
ENSG00000112139	2.40076	0.250509	9.38e-22	3.09e-19	MDGA1	18.5094
ENSG00000130733	1.38986	0.145029	9.4e-22	3.09e-19	YIPF2	18.5094
ENSG00000183023	-1.3285	0.139323	1.49e-21	4.88e-19	SLC8A1	18.312
ENSG00000153560	-0.783311	0.082225	1.63e-21	5.27e-19	UBP1	18.278
ENSG00000151718	-2.62196	0.275582	1.83e-21	5.88e-19	WWC2	18.2307
ENSG00000133789	1.3921	0.147469	3.73e-21	1.19e-18	SWAP70	17.9251
ENSG00000204482	-1.00944	0.10737	5.38e-21	1.7e-18	LST1	17.7693
ENSG00000166619	-1.71321	0.182886	7.42e-21	2.32e-18	BLCAP	17.6336
ENSG00000124145	1.08048	0.115533	8.59e-21	2.67e-18	SDC4	17.5734
ENSG00000121966	0.898783	0.0962838	1.01e-20	3.12e-18	CXCR4	17.5053
ENSG00000087903	1.03971	0.111473	1.09e-20	3.33e-18	RFX2	17.4769
ENSG00000164733	-0.619817	0.0665881	1.3e-20	3.95e-18	CTSB	17.4035
ENSG00000143119	-2.70822	0.292185	1.88e-20	5.67e-18	CD53	17.2464
ENSG00000134871	4.29998	0.465399	2.48e-20	7.4e-18	COL4A2	17.1306
ENSG00000152229	0.954508	0.103316	2.49e-20	7.4e-18	PSTPIP2	17.1306
ENSG00000186818	-0.652745	0.0709199	3.45e-20	1.02e-17	LILRB4	16.993
ENSG00000170627	0.624065	0.0679811	4.31e-20	1.26e-17	GTSF1	16.8994
ENSG00000198795	-1.03212	0.113019	6.71e-20	1.95e-17	ZNF521	16.7108
ENSG00000089327	0.871227	0.0957692	9.27e-20	2.67e-17	FXYD5	16.5732
ENSG00000108828	0.703524	0.077667	1.33e-19	3.79e-17	VAT1	16.421
ENSG00000116991	1.64468	0.181949	1.58e-19	4.48e-17	SIPA1L2	16.3488
ENSG00000169100	0.577163	0.0638888	1.66e-19	4.67e-17	SLC25A6	16.3305
ENSG00000152601	0.449462	0.0498004	1.79e-19	5.02e-17	MBNL1	16.2995
ENSG00000132334	1.68757	0.188141	2.97e-19	8.26e-17	PTPRE	16.0831
ENSG00000006611	3.1083	0.34713	3.42e-19	9.44e-17	USH1C	16.0253
ENSG00000101347	-0.548499	0.0617734	6.73e-19	1.84e-16	SAMHD1	15.7347
ENSG00000163220	-0.988384	0.111322	6.77e-19	1.84e-16	S100A9	15.7347
ENSG00000141524	0.902239	0.10179	7.74e-19	2.09e-16	TMC6	15.6797
ENSG00000076641	-0.883748	0.0999238	9.22e-19	2.47e-16	PAG1	15.6066
ENSG00000109854	-1.51291	0.171101	9.38e-19	2.5e-16	HTATIP2	15.6018
ENSG00000005893	0.448041	0.0509374	1.42e-18	3.76e-16	LAMP2	15.4252
ENSG00000118513	0.49176	0.0559662	1.54e-18	4.05e-16	MYB	15.3926
ENSG00000163083	3.10408	0.355132	2.32e-18	6.06e-16	INHBB	15.2179
ENSG00000179981	1.59444	0.182441	2.34e-18	6.08e-16	TSHZ1	15.2163
ENSG00000005249	-1.19377	0.13668	2.46e-18	6.29e-16	PRKAR2B	15.2016
ENSG00000110400	1.05698	0.121027	2.47e-18	6.29e-16	NECTIN1	15.2016
ENSG00000173546	-1.10487	0.1265	2.46e-18	6.29e-16	CSPG4	15.2016
ENSG00000126778	1.05207	0.120537	2.59e-18	6.54e-16	SIX1	15.1842
ENSG00000163110	-1.09699	0.12633	3.84e-18	9.63e-16	PDLIM5	15.0162
ENSG00000117984	0.835606	0.096287	4.02e-18	9.96e-16	CTSD	15.0015
ENSG00000179796	3.04607	0.350981	4e-18	9.96e-16	LRRC3B	15.0015
ENSG00000185684	-1.22118	0.140772	4.14e-18	1.02e-15	EP400P1	14.9912
ENSG00000241743	-2.28656	0.263927	4.57e-18	1.12e-15	XACT	14.9509
ENSG00000124496	1.39629	0.161353	4.99e-18	1.21e-15	TRERF1	14.9157
ENSG00000287993	2.34865	0.271524	5.15e-18	1.25e-15	AC090338.1	14.9042
ENSG00000114757	3.6038	0.417619	6.17e-18	1.47e-15	PEX5L	14.8315
ENSG00000181019	-1.10859	0.128452	6.12e-18	1.47e-15	NQO1	14.8326
ENSG00000110321	-0.362793	0.0421015	6.87e-18	1.63e-15	EIF4G2	14.7875
ENSG00000198804	0.524654	0.0612782	1.11e-17	2.62e-15	MT-CO1	14.5814
ENSG00000187134	1.42978	0.167554	1.42e-17	3.34e-15	AKR1C1	14.4765
ENSG00000271503	0.650588	0.0763149	1.53e-17	3.56e-15	CCL5	14.4482
ENSG00000072110	0.4316	0.0507265	1.76e-17	4.09e-15	ACTN1	14.3883
ENSG00000188786	0.657018	0.0772437	1.8e-17	4.16e-15	MTF1	14.3811
ENSG00000130208	-1.23564	0.145449	1.97e-17	4.52e-15	APOC1	14.3449
ENSG00000266412	0.598878	0.0706587	2.34e-17	5.33e-15	NCOA4	14.2736
ENSG00000147852	1.30895	0.154542	2.46e-17	5.56e-15	VLDLR	14.2546
ENSG00000287586	3.70346	0.437693	2.64e-17	5.95e-15	Z98886.1	14.2252
ENSG00000088992	0.980362	0.115901	2.71e-17	6.06e-15	TESC	14.2176
ENSG00000099864	1.98469	0.23522	3.24e-17	7.21e-15	PALM	14.1419
ENSG00000134824	-1.31583	0.15695	5.13e-17	1.14e-14	FADS2	13.9449
ENSG00000210140	1.77727	0.212691	6.48e-17	1.43e-14	MT-TC	13.8456
ENSG00000137161	0.702479	0.0841084	6.71e-17	1.47e-14	CNPY3	13.8331
ENSG00000128739	0.716003	0.0857587	6.88e-17	1.5e-14	SNRPN	13.8244
ENSG00000060138	-0.743899	0.0891267	7.03e-17	1.52e-14	YBX3	13.8176
ENSG00000106144	0.733287	0.0879087	7.34e-17	1.58e-14	CASP2	13.8014
ENSG00000256269	-1.05959	0.127183	8e-17	1.71e-14	HMBS	13.7663
ENSG00000210049	0.817627	0.0984517	9.99e-17	2.13e-14	MT-TF	13.6719
ENSG00000174718	0.778391	0.0938939	1.13e-16	2.4e-14	RESF1	13.6204
ENSG00000196975	-1.5173	0.183066	1.15e-16	2.42e-14	ANXA4	13.616
ENSG00000068305	-3.22286	0.39037	1.51e-16	3.16e-14	MEF2A	13.5005
ENSG00000170558	-2.28539	0.277013	1.58e-16	3.3e-14	CDH2	13.4817
ENSG00000102024	-1.74737	0.211915	1.64e-16	3.41e-14	PLS3	13.4677
ENSG00000153132	-2.25755	0.275186	2.33e-16	4.81e-14	CLGN	13.3183
ENSG00000197561	0.722323	0.0881943	2.61e-16	5.35e-14	ELANE	13.2714
ENSG00000167895	1.70802	0.208749	2.79e-16	5.69e-14	TMC8	13.2449
ENSG00000197747	-0.66968	0.0818747	2.85e-16	5.8e-14	S100A10	13.2369
ENSG00000116984	-0.878925	0.1075	2.93e-16	5.93e-14	MTR	13.2272
ENSG00000170791	-0.769393	0.0941224	2.97e-16	5.98e-14	CHCHD7	13.2236
ENSG00000162840	1.65162	0.202354	3.29e-16	6.59e-14	MT2P1	13.1814
ENSG00000148498	-2.44592	0.299891	3.46e-16	6.89e-14	PARD3	13.162
ENSG00000263465	-1.13357	0.139033	3.54e-16	7.01e-14	SRSF8	13.1543
ENSG00000115216	0.891515	0.109976	5.21e-16	1.03e-13	NRBP1	12.9886
ENSG00000143401	0.390839	0.0483804	6.56e-16	1.29e-13	ANP32E	12.891
ENSG00000160014	0.688875	0.0853926	7.2e-16	1.4e-13	CALM3	12.853
ENSG00000025039	1.1744	0.146687	1.18e-15	2.29e-13	RRAGD	12.6396
ENSG00000070961	0.763548	0.0953757	1.19e-15	2.29e-13	ATP2B1	12.6396
ENSG00000183049	-1.01344	0.126745	1.29e-15	2.47e-13	CAMK1D	12.6074
ENSG00000184916	1.13553	0.142165	1.38e-15	2.63e-13	JAG2	12.5793
ENSG00000136026	0.699065	0.0878285	1.73e-15	3.29e-13	CKAP4	12.4831
ENSG00000183741	0.596887	0.07508	1.86e-15	3.53e-13	CBX6	12.4522
ENSG00000224099	9.4919	1.1946	1.93e-15	3.64e-13	AC104823.1	12.439
ENSG00000121691	0.730716	0.0922735	2.39e-15	4.49e-13	CAT	12.3479
ENSG00000198435	1.39592	0.176307	2.42e-15	4.52e-13	NRARP	12.3449
ENSG00000184232	0.468712	0.0592141	2.46e-15	4.57e-13	OAF	12.3399
ENSG00000104093	1.59803	0.202406	2.9e-15	5.36e-13	DMXL2	12.2709
ENSG00000179862	0.432657	0.0552361	4.77e-15	8.77e-13	CITED4	12.0569
ENSG00000148834	0.61171	0.0782376	5.34e-15	9.78e-13	GSTO1	12.0097
ENSG00000153904	-4.84877	0.623259	7.27e-15	1.32e-12	DDAH1	11.8778
ENSG00000187837	1.37825	0.177878	9.31e-15	1.69e-12	H1-2	11.7723
ENSG00000158825	1.32958	0.171884	1.03e-14	1.86e-12	CDA	11.7299
ENSG00000167081	-0.4569	0.0593825	1.42e-14	2.56e-12	PBX3	11.5918
ENSG00000171488	-1.0351	0.134728	1.56e-14	2.78e-12	LRRC8C	11.5555
ENSG00000130066	0.760938	0.0991584	1.67e-14	2.96e-12	SAT1	11.5292
ENSG00000145936	-1.15527	0.150543	1.67e-14	2.96e-12	KCNMB1	11.5292
ENSG00000139174	0.851627	0.111222	1.9e-14	3.36e-12	PRICKLE1	11.4737
ENSG00000180828	-1.86516	0.243749	1.98e-14	3.48e-12	BHLHE22	11.4587
ENSG00000131435	0.816459	0.106762	2.05e-14	3.57e-12	PDLIM4	11.4472
ENSG00000285331	-1.38913	0.181636	2.04e-14	3.57e-12	AC090517.5	11.4472
ENSG00000100364	-0.455626	0.0596533	2.21e-14	3.83e-12	KIAA0930	11.417
ENSG00000104894	0.588803	0.0774222	2.85e-14	4.91e-12	CD37	11.3085
ENSG00000109536	0.669086	0.0883628	3.67e-14	6.31e-12	FRG1	11.1996
ENSG00000134333	-0.424861	0.0561646	3.89e-14	6.66e-12	LDHA	11.1766
ENSG00000145386	-0.636381	0.0844049	4.71e-14	8.03e-12	CCNA2	11.0953
ENSG00000164172	-2.5843	0.343292	5.15e-14	8.7e-12	MOCS2	11.0603
ENSG00000168785	1.03042	0.136867	5.13e-14	8.7e-12	TSPAN5	11.0607
ENSG00000166016	1.15442	0.153407	5.27e-14	8.85e-12	ABTB2	11.0528
ENSG00000237803	1.8853	0.250764	5.55e-14	9.3e-12	LINC00211	11.0316
ENSG00000167468	0.539956	0.071839	5.64e-14	9.4e-12	GPX4	11.0267
ENSG00000131100	0.605737	0.0808056	6.57e-14	1.09e-11	ATP6V1E1	10.9623
ENSG00000163349	0.594388	0.0793194	6.7e-14	1.11e-11	HIPK1	10.9555
ENSG00000204856	-0.77397	0.103302	6.77e-14	1.11e-11	FAM216A	10.953
ENSG00000175471	1.12251	0.150346	8.26e-14	1.35e-11	MCTP1	10.8684
ENSG00000134057	-0.576227	0.0772437	8.66e-14	1.41e-11	CCNB1	10.8495
ENSG00000153363	-1.22571	0.164733	1e-13	1.63e-11	LINC00467	10.7878
ENSG00000158258	1.16848	0.157416	1.15e-13	1.86e-11	CLSTN2	10.7316
ENSG00000136770	-0.623982	0.0840794	1.16e-13	1.87e-11	DNAJC1	10.7283
ENSG00000128422	4.76412	0.643185	1.29e-13	2.07e-11	KRT17	10.6833
ENSG00000099875	0.559746	0.0757665	1.49e-13	2.38e-11	MKNK2	10.6237
ENSG00000128524	0.641922	0.0868882	1.49e-13	2.38e-11	ATP6V1F	10.6237
ENSG00000256235	1.08431	0.146793	1.51e-13	2.39e-11	SMIM3	10.6219
ENSG00000164099	1.4814	0.200707	1.57e-13	2.48e-11	PRSS12	10.6048
ENSG00000084234	0.469039	0.0637545	1.88e-13	2.96e-11	APLP2	10.5286
ENSG00000229358	1.3741	0.187093	2.07e-13	3.24e-11	DPY19L1P1	10.4897
ENSG00000095380	-0.642787	0.0877991	2.46e-13	3.84e-11	NANS	10.4158
ENSG00000169860	-2.3718	0.32457	2.72e-13	4.23e-11	P2RY1	10.3735
ENSG00000134627	0.671929	0.0923235	3.39e-13	5.25e-11	PIWIL4	10.28
ENSG00000064651	-1.25114	0.172063	3.56e-13	5.49e-11	SLC12A2	10.2605
ENSG00000184787	-0.48882	0.0673497	3.93e-13	6.04e-11	UBE2G2	10.219
ENSG00000138430	-0.651062	0.0897357	4.01e-13	6.13e-11	OLA1	10.2123
ENSG00000111348	0.329528	0.0456346	5.16e-13	7.87e-11	ARHGDIB	10.1042
ENSG00000214357	1.5568	0.216049	5.77e-13	8.77e-11	NEURL1B	10.0572
ENSG00000147684	0.42343	0.0588172	6.06e-13	9.17e-11	NDUFB9	10.0376
ENSG00000255302	-0.417343	0.0580302	6.39e-13	9.63e-11	EID1	10.0162
ENSG00000051620	0.636102	0.0885584	6.83e-13	1.03e-10	HEBP2	9.98926
ENSG00000064393	0.846575	0.117919	7.01e-13	1.04e-10	HIPK2	9.98132
ENSG00000187193	0.862916	0.120191	7e-13	1.04e-10	MT1X	9.98132
ENSG00000138646	-1.12927	0.157469	7.43e-13	1.1e-10	HERC5	9.95772
ENSG00000176170	1.56081	0.218171	8.42e-13	1.25e-10	SPHK1	9.90458
ENSG00000184640	0.655273	0.0916067	8.48e-13	1.25e-10	SEPTIN9	9.9032
ENSG00000244038	0.654591	0.0917629	9.78e-13	1.44e-10	DDOST	9.84286
ENSG00000159840	0.564151	0.0795365	1.31e-12	1.92e-10	ZYX	9.7169
ENSG00000105223	0.925581	0.130749	1.45e-12	2.11e-10	PLD3	9.67651
ENSG00000147206	0.87864	0.124115	1.45e-12	2.11e-10	NXF3	9.67651
ENSG00000178057	0.558344	0.078922	1.5e-12	2.17e-10	NDUFAF3	9.66421
ENSG00000276600	0.784535	0.110915	1.51e-12	2.18e-10	RAB7B	9.66158
ENSG00000198931	0.590904	0.0835855	1.56e-12	2.23e-10	APRT	9.65122
ENSG00000196576	0.495372	0.0702467	1.77e-12	2.52e-10	PLXNB2	9.59788
ENSG00000139132	1.49702	0.212404	1.82e-12	2.59e-10	FGD4	9.5872
ENSG00000112290	-2.73339	0.388605	2.01e-12	2.85e-10	WASF1	9.54481
ENSG00000198695	0.780698	0.111096	2.11e-12	2.98e-10	MT-ND6	9.52577
ENSG00000072062	0.887236	0.126297	2.14e-12	3.02e-10	PRKACA	9.52042
ENSG00000095015	0.639459	0.0911941	2.35e-12	3.3e-10	MAP3K1	9.48175
ENSG00000145349	-1.14715	0.163722	2.44e-12	3.41e-10	CAMK2D	9.46665
ENSG00000154146	0.612692	0.0880392	3.42e-12	4.77e-10	NRGN	9.32163
ENSG00000117525	-1.98026	0.284769	3.55e-12	4.92e-10	F3	9.30815
ENSG00000169635	0.746788	0.10739	3.55e-12	4.92e-10	HIC2	9.30815
ENSG00000067225	0.514272	0.0741506	4.05e-12	5.59e-10	PKM	9.25296
ENSG00000169715	0.452334	0.0652261	4.07e-12	5.59e-10	MT1E	9.25254
ENSG00000107262	-0.532861	0.0768827	4.18e-12	5.71e-10	BAG1	9.24318
ENSG00000249307	3.40951	0.491899	4.17e-12	5.71e-10	LINC01088	9.24323
ENSG00000141441	-1.76264	0.254569	4.39e-12	5.97e-10	GAREM1	9.22376
ENSG00000185112	-0.707165	0.102177	4.49e-12	6.08e-10	FAM43A	9.21599
ENSG00000131238	0.478799	0.0692088	4.57e-12	6.18e-10	PPT1	9.2089
ENSG00000142765	1.44519	0.209121	4.82e-12	6.48e-10	SYTL1	9.18847
ENSG00000180964	-0.67187	0.097224	4.83e-12	6.48e-10	TCEAL8	9.18847
ENSG00000183621	0.551074	0.0801132	6.04e-12	8.08e-10	ZNF438	9.0927
ENSG00000071246	-1.53213	0.222806	6.13e-12	8.17e-10	VASH1	9.0876
ENSG00000163975	-1.18881	0.173008	6.36e-12	8.45e-10	MELTF	9.07339
ENSG00000089248	0.462965	0.0673933	6.44e-12	8.5e-10	ERP29	9.07036
ENSG00000101335	0.613105	0.0892512	6.45e-12	8.5e-10	MYL9	9.07036
ENSG00000006453	2.59595	0.378047	6.57e-12	8.64e-10	BAIAP2L1	9.0636
ENSG00000105968	0.423692	0.0617557	6.85e-12	8.98e-10	H2AZ2	9.04696
ENSG00000196639	1.31606	0.191981	7.12e-12	9.3e-10	HRH1	9.03138
ENSG00000155189	0.457291	0.0668164	7.7e-12	1e-09	AGPAT5	8.9989
ENSG00000172270	0.692438	0.10147	8.85e-12	1.15e-09	BSG	8.93997
ENSG00000113719	-0.761343	0.111697	9.35e-12	1.21e-09	ERGIC1	8.91739
ENSG00000039560	-1.05719	0.155217	9.69e-12	1.25e-09	RAI14	8.90345
ENSG00000177169	1.16915	0.171836	1.02e-11	1.31e-09	ULK1	8.88325
ENSG00000110881	1.49392	0.21974	1.06e-11	1.35e-09	ASIC1	8.86879
ENSG00000172775	-0.579625	0.0852851	1.07e-11	1.37e-09	PSME3IP1	8.86331
ENSG00000154310	1.99058	0.292955	1.08e-11	1.38e-09	TNIK	8.86063
ENSG00000235162	-4.75747	0.700195	1.09e-11	1.38e-09	C12orf75	8.86063
ENSG00000113810	-0.471701	0.0694542	1.11e-11	1.4e-09	SMC4	8.85314
ENSG00000152894	-5.14481	0.760401	1.32e-11	1.67e-09	PTPRK	8.77755
ENSG00000049860	-0.773473	0.114403	1.37e-11	1.72e-09	HEXB	8.76402
ENSG00000118200	0.752844	0.111366	1.38e-11	1.73e-09	CAMSAP2	8.76274
ENSG00000244509	0.62287	0.0924534	1.62e-11	2.02e-09	APOBEC3C	8.6955
ENSG00000152104	-2.88227	0.42796	1.64e-11	2.04e-09	PTPN14	8.69024
ENSG00000038002	0.832979	0.123886	1.77e-11	2.2e-09	AGA	8.65836
ENSG00000005108	0.615488	0.0916159	1.84e-11	2.28e-09	THSD7A	8.64295
ENSG00000136153	-1.71646	0.255598	1.87e-11	2.31e-09	LMO7	8.63637
ENSG00000149257	-0.695238	0.103597	1.93e-11	2.37e-09	SERPINH1	8.62444
ENSG00000127946	-1.7604	0.262571	2.02e-11	2.48e-09	HIP1	8.60642
ENSG00000124233	1.80095	0.269033	2.17e-11	2.65e-09	SEMG1	8.57718
ENSG00000103363	0.421844	0.0630281	2.19e-11	2.66e-09	ELOB	8.57487
ENSG00000079739	-3.04742	0.455549	2.24e-11	2.71e-09	PGM1	8.5665
ENSG00000174607	-1.83065	0.273672	2.24e-11	2.71e-09	UGT8	8.5665
ENSG00000172889	1.97705	0.295627	2.27e-11	2.73e-09	EGFL7	8.56318
ENSG00000124813	-1.80814	0.270419	2.29e-11	2.75e-09	RUNX2	8.56092
ENSG00000111331	-0.514362	0.0769853	2.37e-11	2.84e-09	OAS3	8.547
ENSG00000008294	0.685968	0.10274	2.44e-11	2.91e-09	SPAG9	8.53615
ENSG00000160991	0.593421	0.0888782	2.44e-11	2.91e-09	ORAI2	8.53615
ENSG00000204217	-1.03086	0.155135	3.03e-11	3.6e-09	BMPR2	8.44336
ENSG00000119242	-1.07145	0.161385	3.16e-11	3.74e-09	CCDC92	8.42754
ENSG00000148248	0.431702	0.0652896	3.79e-11	4.47e-09	SURF4	8.34955
ENSG00000130830	0.841303	0.127304	3.88e-11	4.56e-09	MPP1	8.34063
ENSG00000182054	0.396703	0.0600999	4.09e-11	4.8e-09	IDH2	8.31877
ENSG00000152795	-0.355151	0.0538415	4.22e-11	4.93e-09	HNRNPDL	8.30687
ENSG00000157827	-3.15271	0.478372	4.38e-11	5.11e-09	FMNL2	8.29139
ENSG00000204472	-0.385972	0.0586096	4.53e-11	5.27e-09	AIF1	8.27797
ENSG00000127334	-1.07552	0.163363	4.59e-11	5.32e-09	DYRK2	8.27387
ENSG00000197930	-0.8626	0.131403	5.22e-11	6.03e-09	ERO1A	8.21942
ENSG00000177721	-1.25894	0.192077	5.59e-11	6.44e-09	ANXA2R	8.19111
ENSG00000178053	-2.10787	0.321809	5.75e-11	6.61e-09	MLF1	8.17989
ENSG00000164877	1.00468	0.153661	6.22e-11	7.13e-09	MICALL2	8.14683
ENSG00000116670	0.597082	0.0913745	6.38e-11	7.29e-09	MAD2L2	8.13706
ENSG00000168913	-3.42184	0.525302	7.32e-11	8.33e-09	ENHO	8.07919
ENSG00000162511	0.46597	0.0715734	7.5e-11	8.51e-09	LAPTM5	8.06985
ENSG00000131711	-1.40798	0.216363	7.64e-11	8.66e-09	MAP1B	8.06273
ENSG00000100433	-2.01309	0.309488	7.79e-11	8.8e-09	KCNK10	8.05559
ENSG00000168264	0.414223	0.0637874	8.37e-11	9.42e-09	IRF2BP2	8.02577
ENSG00000107551	0.557387	0.0860309	9.24e-11	1.03e-08	RASSF4	7.98536
ENSG00000133131	-3.7646	0.5809	9.13e-11	1.03e-08	MORC4	7.98906
ENSG00000171310	0.404833	0.0624907	9.28e-11	1.04e-08	CHST11	7.98479
ENSG00000254415	-2.08158	0.321351	9.32e-11	1.04e-08	SIGLEC14	7.98404
ENSG00000104447	-1.64424	0.253942	9.49e-11	1.05e-08	TRPS1	7.9774
ENSG00000110660	-1.13658	0.175647	9.75e-11	1.08e-08	SLC35F2	7.967
ENSG00000198520	0.906912	0.140262	1.01e-10	1.11e-08	ARMH1	7.95396
ENSG00000114416	0.518841	0.0802854	1.03e-10	1.13e-08	FXR1	7.94543
ENSG00000133106	-1.34551	0.208769	1.16e-10	1.27e-08	EPSTI1	7.89656
ENSG00000251493	-1.49316	0.231824	1.19e-10	1.3e-08	FOXD1	7.88616
ENSG00000183386	1.417	0.220488	1.3e-10	1.42e-08	FHL3	7.84663
ENSG00000155380	-0.486618	0.0758763	1.42e-10	1.55e-08	SLC16A1	7.81072
ENSG00000166106	1.06919	0.166716	1.42e-10	1.55e-08	ADAMTS15	7.81072
ENSG00000106443	-0.520144	0.0811398	1.45e-10	1.57e-08	PHF14	7.804
ENSG00000080503	0.5576	0.0870486	1.5e-10	1.62e-08	SMARCA2	7.79139
ENSG00000157654	0.550043	0.0861157	1.69e-10	1.82e-08	PALM2AKAP2	7.7406
ENSG00000204569	0.596883	0.0934541	1.69e-10	1.82e-08	PPP1R10	7.7406
ENSG00000126934	0.693124	0.108699	1.81e-10	1.93e-08	MAP2K2	7.71349
ENSG00000161638	0.682259	0.106985	1.8e-10	1.93e-08	ITGA5	7.7141
ENSG00000110811	3.58518	0.562521	1.85e-10	1.96e-08	P3H3	7.70705
ENSG00000137076	0.486895	0.0763904	1.84e-10	1.96e-08	TLN1	7.70705
ENSG00000172465	-2.11597	0.332296	1.92e-10	2.03e-08	TCEAL1	7.69214
ENSG00000136104	-0.795273	0.125001	1.99e-10	2.1e-08	RNASEH2B	7.67744
ENSG00000171604	0.546961	0.0860737	2.09e-10	2.2e-08	CXXC5	7.65725
ENSG00000082074	-0.644268	0.101417	2.12e-10	2.22e-08	FYB1	7.65305
ENSG00000152492	-1.86985	0.29439	2.13e-10	2.23e-08	CCDC50	7.65115
ENSG00000153071	-1.21712	0.191664	2.15e-10	2.25e-08	DAB2	7.64861
ENSG00000260549	1.17809	0.185567	2.17e-10	2.26e-08	MT1L	7.64507
ENSG00000130720	1.49089	0.235186	2.31e-10	2.4e-08	FIBCD1	7.61968
ENSG00000099991	0.652245	0.10294	2.36e-10	2.44e-08	CABIN1	7.61297
ENSG00000130517	0.864042	0.13637	2.36e-10	2.44e-08	PGPEP1	7.61297
ENSG00000167693	0.95156	0.15032	2.45e-10	2.52e-08	NXN	7.59779
ENSG00000108679	1.32503	0.209497	2.54e-10	2.61e-08	LGALS3BP	7.58381
ENSG00000256618	1.14806	0.181658	2.62e-10	2.68e-08	MTRNR2L1	7.57112
ENSG00000122691	-2.33141	0.370539	3.14e-10	3.21e-08	TWIST1	7.49381
ENSG00000112697	0.362522	0.0577036	3.33e-10	3.4e-08	TMEM30A	7.4685
ENSG00000099814	0.791088	0.126018	3.44e-10	3.5e-08	CEP170B	7.45596
ENSG00000126947	-3.96631	0.632137	3.51e-10	3.56e-08	ARMCX1	7.44832
ENSG00000074201	-0.899356	0.14343	3.6e-10	3.65e-08	CLNS1A	7.43794
ENSG00000110367	0.486412	0.0775796	3.61e-10	3.65e-08	DDX6	7.43773
ENSG00000168610	0.638222	0.101868	3.72e-10	3.75e-08	STAT3	7.42585
ENSG00000099795	0.90901	0.145158	3.8e-10	3.81e-08	NDUFB7	7.41871
ENSG00000177383	-2.60323	0.416301	4.02e-10	4.03e-08	MAGEF1	7.39484
ENSG00000132965	-0.593937	0.0949998	4.05e-10	4.05e-08	ALOX5AP	7.39241
ENSG00000100292	-1.084	0.173615	4.27e-10	4.26e-08	HMOX1	7.37045
ENSG00000155287	-0.664763	0.106549	4.4e-10	4.38e-08	SLC25A28	7.3586
ENSG00000040341	0.571136	0.0915814	4.48e-10	4.44e-08	STAU2	7.35238
ENSG00000029534	1.97753	0.317564	4.75e-10	4.7e-08	ANK1	7.328
ENSG00000247828	1.04883	0.168712	5.08e-10	5.01e-08	TMEM161B-AS1	7.3
ENSG00000171766	-1.22349	0.196852	5.12e-10	5.04e-08	GATM	7.29728
ENSG00000204138	-0.468467	0.0753849	5.15e-10	5.06e-08	PHACTR4	7.29571
ENSG00000140379	1.41871	0.228366	5.22e-10	5.11e-08	BCL2A1	7.29152
ENSG00000197702	-2.64824	0.426415	5.28e-10	5.16e-08	PARVA	7.28718
ENSG00000163535	-0.469454	0.0757887	5.86e-10	5.71e-08	SGO2	7.2435
ENSG00000072786	0.572476	0.0924994	6.06e-10	5.89e-08	STK10	7.23001
ENSG00000258227	1.87485	0.303252	6.31e-10	6.12e-08	CLEC5A	7.21317
ENSG00000239941	2.80704	0.455155	6.95e-10	6.72e-08	AC108718.1	7.17235
ENSG00000146416	0.578101	0.0937583	7.01e-10	6.77e-08	AIG1	7.16969
ENSG00000123119	-4.87976	0.791956	7.2e-10	6.93e-08	NECAB1	7.15924
ENSG00000278311	0.460206	0.0747565	7.46e-10	7.16e-08	GGNBP2	7.14496
ENSG00000136636	-0.687843	0.111851	7.77e-10	7.44e-08	KCTD3	7.12842
ENSG00000245937	-1.33546	0.217605	8.4e-10	8.03e-08	LINC01184	7.09514
ENSG00000048544	0.456022	0.0743476	8.59e-10	8.19e-08	MRPS10	7.08677
ENSG00000101161	0.665728	0.108573	8.7e-10	8.27e-08	PRPF6	7.08253
ENSG00000101888	-0.475351	0.0775284	8.72e-10	8.27e-08	NXT2	7.08253
ENSG00000090659	-1.40419	0.229063	8.78e-10	8.31e-08	CD209	7.08039
ENSG00000257167	-0.810914	0.13238	9.03e-10	8.53e-08	TMPO-AS1	7.06915
ENSG00000145506	1.07482	0.17573	9.58e-10	9.02e-08	NKD2	7.04479
ENSG00000196365	0.656807	0.107491	9.94e-10	9.34e-08	LONP1	7.02964
ENSG00000163453	-1.09996	0.180206	1.04e-09	9.68e-08	IGFBP7	7.01403
ENSG00000198829	1.53783	0.251939	1.03e-09	9.68e-08	SUCNR1	7.01403
ENSG00000233016	-0.882718	0.144646	1.04e-09	9.74e-08	SNHG7	7.01166
ENSG00000145495	0.414878	0.0680251	1.07e-09	9.94e-08	MARCHF6	7.00258
ENSG00000213160	-1.42086	0.233224	1.11e-09	1.03e-07	KLHL23	6.98564
ENSG00000158473	-1.5997	0.263496	1.27e-09	1.18e-07	CD1D	6.92924
ENSG00000117360	0.558579	0.0921227	1.33e-09	1.23e-07	PRPF3	6.90956
ENSG00000160972	0.824396	0.136112	1.39e-09	1.28e-07	PPP1R16A	6.89256
ENSG00000144619	-3.88278	0.641959	1.46e-09	1.35e-07	CNTN4	6.87086
ENSG00000105821	0.450498	0.0745625	1.52e-09	1.39e-07	DNAJC2	6.85555
ENSG00000171016	-5.40884	0.895014	1.51e-09	1.39e-07	PYGO1	6.85835
ENSG00000167397	0.625628	0.103675	1.59e-09	1.46e-07	VKORC1	6.83666
ENSG00000108239	-1.44077	0.238904	1.63e-09	1.49e-07	TBC1D12	6.82756
ENSG00000108175	0.800035	0.132883	1.74e-09	1.58e-07	ZMIZ1	6.80139
ENSG00000100243	0.447819	0.074565	1.9e-09	1.73e-07	CYB5R3	6.76261
ENSG00000169155	0.639583	0.10654	1.93e-09	1.75e-07	ZBTB43	6.75676
ENSG00000143882	2.04765	0.341502	2.02e-09	1.83e-07	ATP6V1C2	6.73852
ENSG00000205726	0.904015	0.151014	2.15e-09	1.93e-07	ITSN1	6.71357
ENSG00000158164	-4.05725	0.67804	2.18e-09	1.96e-07	TMSB15A	6.70789
ENSG00000212747	-2.4962	0.417409	2.23e-09	2e-07	RTL8B	6.69941
ENSG00000104219	-2.06127	0.345274	2.37e-09	2.12e-07	ZDHHC2	6.673
ENSG00000116729	-2.26925	0.380368	2.43e-09	2.17e-07	WLS	6.6633
ENSG00000163508	-2.40653	0.403438	2.45e-09	2.18e-07	EOMES	6.66195
ENSG00000167470	0.512042	0.0859016	2.51e-09	2.23e-07	MIDN	6.65164
ENSG00000103260	1.38474	0.232346	2.53e-09	2.24e-07	METRN	6.65003
ENSG00000109472	-2.90466	0.487731	2.59e-09	2.29e-07	CPE	6.64039
ENSG00000157500	-0.406446	0.0682469	2.59e-09	2.29e-07	APPL1	6.64039
ENSG00000107201	-0.574256	0.0964592	2.63e-09	2.31e-07	DDX58	6.63578
ENSG00000119397	0.607464	0.102055	2.64e-09	2.32e-07	CNTRL	6.63404
ENSG00000104290	-1.36588	0.229726	2.75e-09	2.41e-07	FZD3	6.61741
ENSG00000247774	-0.877871	0.147778	2.84e-09	2.49e-07	PCED1B-AS1	6.60451
ENSG00000214796	1.80706	0.304634	2.99e-09	2.61e-07	TUBA5P	6.5828
ENSG00000127884	0.493253	0.0832155	3.08e-09	2.67e-07	ECHS1	6.57288
ENSG00000173432	7.59258	1.28088	3.07e-09	2.67e-07	SAA1	6.57288
ENSG00000178585	0.77837	0.131446	3.19e-09	2.76e-07	CTNNBIP1	6.55844
ENSG00000107282	-3.15508	0.532889	3.21e-09	2.77e-07	APBA1	6.55706
ENSG00000074266	-0.727033	0.122879	3.29e-09	2.84e-07	EED	6.54729
ENSG00000134255	1.16058	0.196404	3.44e-09	2.96e-07	CEPT1	6.52843
ENSG00000124920	2.63355	0.446283	3.61e-09	3.1e-07	MYRF	6.50815
ENSG00000028137	0.696385	0.118109	3.72e-09	3.19e-07	TNFRSF1B	6.49611
ENSG00000123338	0.399108	0.0677563	3.85e-09	3.3e-07	NCKAP1L	6.48185
ENSG00000072954	1.84664	0.31363	3.91e-09	3.34e-07	TMEM38A	6.47649
ENSG00000152784	1.9565	0.332324	3.92e-09	3.34e-07	PRDM8	6.47581
ENSG00000167110	0.680755	0.115649	3.95e-09	3.35e-07	GOLGA2	6.47431
ENSG00000035928	-0.59804	0.101604	3.96e-09	3.36e-07	RFC1	6.47421
ENSG00000146247	-0.391503	0.0665614	4.06e-09	3.43e-07	PHIP	6.46419
ENSG00000105669	0.627484	0.106794	4.21e-09	3.56e-07	COPE	6.44896
ENSG00000086475	-0.552265	0.094082	4.36e-09	3.67e-07	SEPHS1	6.43514
ENSG00000160712	-0.412438	0.0702736	4.38e-09	3.69e-07	IL6R	6.43345
ENSG00000076554	-1.32434	0.225689	4.41e-09	3.7e-07	TPD52	6.43161
ENSG00000149212	0.486756	0.0829589	4.43e-09	3.71e-07	SESN3	6.43111
ENSG00000116774	-1.7385	0.296347	4.45e-09	3.72e-07	OLFML3	6.42948
ENSG00000153250	-0.473961	0.0808144	4.5e-09	3.75e-07	RBMS1	6.42609
ENSG00000115091	-0.665817	0.113803	4.9e-09	4.07e-07	ACTR3	6.38988
ENSG00000131653	0.982908	0.168235	5.14e-09	4.25e-07	TRAF7	6.37128
ENSG00000138829	-1.64884	0.282219	5.14e-09	4.25e-07	FBN2	6.37128
ENSG00000159228	-0.537333	0.0919691	5.14e-09	4.25e-07	CBR1	6.37128
ENSG00000072274	-0.455786	0.0780962	5.34e-09	4.41e-07	TFRC	6.35601
ENSG00000185989	-0.749418	0.128418	5.35e-09	4.41e-07	RASA3	6.35581
ENSG00000134294	0.478117	0.0819801	5.47e-09	4.5e-07	SLC38A2	6.34718
ENSG00000231607	-0.809354	0.138881	5.62e-09	4.61e-07	DLEU2	6.33653
ENSG00000057019	-1.65325	0.283868	5.74e-09	4.7e-07	DCBLD2	6.32794
ENSG00000104903	0.886844	0.15255	6.12e-09	5e-07	LYL1	6.30141
ENSG00000108100	-0.755901	0.130041	6.14e-09	5.01e-07	CCNY	6.30057
ENSG00000274536	0.791814	0.136434	6.49e-09	5.28e-07	MIR223HG	6.27774
ENSG00000024422	2.08282	0.359447	6.85e-09	5.56e-07	EHD2	6.25504
ENSG00000072422	-2.2722	0.392302	6.96e-09	5.62e-07	RHOBTB1	6.2502
ENSG00000187608	0.527649	0.0911002	6.96e-09	5.62e-07	ISG15	6.2502
ENSG00000118707	-0.849185	0.146639	7e-09	5.64e-07	TGIF2	6.24859
ENSG00000089053	0.38411	0.0663555	7.09e-09	5.71e-07	ANAPC5	6.24348
ENSG00000143819	1.05476	0.182241	7.13e-09	5.73e-07	EPHX1	6.24194
ENSG00000161011	0.921539	0.159319	7.28e-09	5.84e-07	SQSTM1	6.23385
ENSG00000125730	-1.84974	0.320093	7.52e-09	6.02e-07	C3	6.22059
ENSG00000130590	1.63512	0.283264	7.81e-09	6.24e-07	SAMD10	6.20511
ENSG00000138443	-1.0749	0.186255	7.87e-09	6.27e-07	ABI2	6.20261
ENSG00000131236	0.246572	0.0427913	8.3e-09	6.6e-07	CAP1	6.18053
ENSG00000186792	0.451333	0.0783314	8.32e-09	6.6e-07	HYAL3	6.18046
ENSG00000213463	-2.05543	0.35717	8.68e-09	6.87e-07	SYNJ2BP	6.16316
ENSG00000188677	-0.693591	0.120658	9.01e-09	7.12e-07	PARVB	6.14768
ENSG00000123080	-0.364216	0.0633686	9.05e-09	7.14e-07	CDKN2C	6.14645
ENSG00000238005	0.986464	0.171694	9.17e-09	7.21e-07	AL391832.2	6.14189
ENSG00000167315	-0.964469	0.167946	9.32e-09	7.32e-07	ACAA2	6.13574
ENSG00000159140	0.286866	0.0499602	9.36e-09	7.34e-07	SON	6.13446
ENSG00000267575	0.707611	0.12331	9.55e-09	7.47e-07	AC006504.5	6.12662
ENSG00000243943	-1.30681	0.227805	9.66e-09	7.54e-07	ZNF512	6.12245
ENSG00000132182	-0.470383	0.0820227	9.76e-09	7.61e-07	NUP210	6.11885
ENSG00000004866	0.935986	0.163431	1.02e-08	7.94e-07	ST7	6.09999
ENSG00000182220	0.419335	0.0732278	1.03e-08	7.96e-07	ATP6AP2	6.09921
ENSG00000107130	0.635007	0.110931	1.04e-08	8.04e-07	NCS1	6.09469
ENSG00000198668	-0.258272	0.0451208	1.04e-08	8.04e-07	CALM1	6.09469
ENSG00000104419	0.566888	0.0990476	1.04e-08	8.05e-07	NDRG1	6.09395
ENSG00000147654	-0.581272	0.101615	1.06e-08	8.18e-07	EBAG9	6.08701
ENSG00000184992	-0.704172	0.123181	1.09e-08	8.35e-07	BRI3BP	6.07817
ENSG00000125868	0.470895	0.0825151	1.15e-08	8.83e-07	DSTN	6.05409
ENSG00000171631	-0.575294	0.100826	1.16e-08	8.86e-07	P2RY6	6.05245
ENSG00000157954	0.462225	0.0810973	1.2e-08	9.17e-07	WIPI2	6.03759
ENSG00000125538	1.98378	0.348183	1.22e-08	9.27e-07	IL1B	6.03302
ENSG00000101336	-0.794781	0.139713	1.28e-08	9.73e-07	HCK	6.01198
ENSG00000163792	1.43405	0.252092	1.28e-08	9.73e-07	TCF23	6.01198
ENSG00000170312	-0.382285	0.0672772	1.33e-08	1.01e-06	CDK1	5.99671
ENSG00000143340	2.13764	0.376673	1.39e-08	1.05e-06	FAM163A	5.97929
ENSG00000055070	0.384371	0.0677938	1.43e-08	1.08e-06	SZRD1	5.96657
ENSG00000126870	0.835494	0.14751	1.48e-08	1.11e-06	DYNC2I1	5.95458
ENSG00000133104	0.48769	0.0860919	1.47e-08	1.11e-06	SPART	5.95571
ENSG00000256045	1.20399	0.212515	1.47e-08	1.11e-06	MTRNR2L10	5.95652
ENSG00000077984	1.78705	0.315897	1.54e-08	1.15e-06	CST7	5.93876
ENSG00000115073	0.514142	0.0908703	1.53e-08	1.15e-06	ACTR1B	5.94021
ENSG00000165949	-0.67502	0.11938	1.56e-08	1.17e-06	IFI27	5.9328
ENSG00000183828	0.790219	0.139819	1.59e-08	1.18e-06	NUDT14	5.92692
ENSG00000138119	-2.00052	0.354446	1.66e-08	1.23e-06	MYOF	5.90842
ENSG00000136888	0.32968	0.0584301	1.68e-08	1.25e-06	ATP6V1G1	5.90473
ENSG00000155966	1.11169	0.197175	1.72e-08	1.27e-06	AFF2	5.89492
ENSG00000156504	-0.672844	0.119399	1.75e-08	1.29e-06	FAM122B	5.88857
ENSG00000185070	2.01169	0.35702	1.75e-08	1.29e-06	FLRT2	5.88797
ENSG00000136286	0.996826	0.176951	1.77e-08	1.3e-06	MYO1G	5.88622
ENSG00000167987	0.434934	0.0772009	1.76e-08	1.3e-06	VPS37C	5.88658
ENSG00000131143	0.403324	0.0717076	1.86e-08	1.36e-06	COX4I1	5.86498
ENSG00000175866	0.912068	0.162303	1.91e-08	1.4e-06	BAIAP2	5.85312
ENSG00000112218	-3.97683	0.707848	1.93e-08	1.41e-06	GPR63	5.85058
ENSG00000144524	-0.896395	0.159584	1.94e-08	1.42e-06	COPS7B	5.84854
ENSG00000138180	-0.641543	0.114258	1.97e-08	1.43e-06	CEP55	5.84384
ENSG00000198597	2.64687	0.4724	2.11e-08	1.53e-06	ZNF536	5.81494
ENSG00000126453	0.41302	0.073732	2.12e-08	1.54e-06	BCL2L12	5.81304
ENSG00000171509	-1.47242	0.262826	2.12e-08	1.54e-06	RXFP1	5.81383
ENSG00000137965	-1.39826	0.249954	2.22e-08	1.6e-06	IFI44	5.79496
ENSG00000149150	0.685979	0.122652	2.23e-08	1.61e-06	SLC43A1	5.79279
ENSG00000242732	-1.25229	0.224068	2.28e-08	1.65e-06	RTL5	5.78361
ENSG00000087008	-0.850386	0.152282	2.35e-08	1.69e-06	ACOX3	5.77286
ENSG00000165757	0.823091	0.147478	2.39e-08	1.72e-06	JCAD	5.76567
ENSG00000012779	-1.52728	0.274052	2.5e-08	1.79e-06	ALOX5	5.74612
ENSG00000163479	0.337447	0.0605663	2.53e-08	1.81e-06	SSR2	5.74336
ENSG00000141574	-0.86176	0.154755	2.57e-08	1.83e-06	SECTM1	5.73668
ENSG00000107719	-1.99198	0.358177	2.68e-08	1.9e-06	PALD1	5.72065
ENSG00000141424	0.476228	0.0856252	2.67e-08	1.9e-06	SLC39A6	5.72067
ENSG00000235568	0.843765	0.151738	2.69e-08	1.91e-06	NFAM1	5.71949
ENSG00000114999	0.55658	0.100144	2.73e-08	1.94e-06	TTL	5.71309
ENSG00000187240	-2.01355	0.36234	2.74e-08	1.94e-06	DYNC2H1	5.71215
ENSG00000134755	-0.97473	0.175533	2.81e-08	1.98e-06	DSC2	5.70272
ENSG00000178175	-1.62901	0.293585	2.88e-08	2.03e-06	ZNF366	5.6928
ENSG00000225697	0.810624	0.146168	2.93e-08	2.06e-06	SLC26A6	5.68655
ENSG00000145907	0.302497	0.0545911	3.01e-08	2.11e-06	G3BP1	5.67564
ENSG00000188848	-2.80677	0.507007	3.1e-08	2.17e-06	BEND4	5.66358
ENSG00000167613	-0.391207	0.0707987	3.28e-08	2.3e-06	LAIR1	5.63877
ENSG00000127824	0.565938	0.102578	3.45e-08	2.4e-06	TUBA4A	5.61934
ENSG00000204469	0.910338	0.164985	3.43e-08	2.4e-06	PRRC2A	5.62001
ENSG00000167775	-1.40136	0.25403	3.46e-08	2.41e-06	CD320	5.61852
ENSG00000142949	-0.509163	0.092343	3.51e-08	2.44e-06	PTPRF	5.6127
ENSG00000233608	-2.19445	0.398019	3.52e-08	2.44e-06	TWIST2	5.61249
ENSG00000133422	-0.95079	0.172944	3.85e-08	2.66e-06	MORC2	5.57446
ENSG00000124225	2.57873	0.46986	4.06e-08	2.8e-06	PMEPA1	5.55213
ENSG00000060982	-0.532813	0.0971764	4.18e-08	2.89e-06	BCAT1	5.53975
ENSG00000169548	3.56193	0.650163	4.29e-08	2.95e-06	ZNF280A	5.52966
ENSG00000104549	0.539461	0.0985327	4.38e-08	3.01e-06	SQLE	5.52163
ENSG00000151923	-0.45479	0.0830792	4.4e-08	3.02e-06	TIAL1	5.52049
ENSG00000150961	0.724788	0.132472	4.47e-08	3.06e-06	SEC24D	5.51404
ENSG00000089737	0.394297	0.072114	4.56e-08	3.11e-06	DDX24	5.50689
ENSG00000164638	1.42754	0.261058	4.54e-08	3.11e-06	SLC29A4	5.50759
ENSG00000010610	0.494881	0.0906133	4.72e-08	3.22e-06	CD4	5.49241
ENSG00000141526	0.547893	0.100373	4.8e-08	3.26e-06	SLC16A3	5.48613
ENSG00000179632	0.517811	0.0949192	4.89e-08	3.32e-06	MAF1	5.47878
ENSG00000084754	0.364693	0.0669596	5.14e-08	3.48e-06	HADHA	5.45877
ENSG00000140992	0.636145	0.116797	5.13e-08	3.48e-06	PDPK1	5.45877
ENSG00000171914	-1.33285	0.245019	5.34e-08	3.6e-06	TLN2	5.44316
ENSG00000113407	-0.53554	0.0986169	5.62e-08	3.79e-06	TARS1	5.42138
ENSG00000075213	1.8367	0.338296	5.66e-08	3.8e-06	SEMA3A	5.41985
ENSG00000132680	-0.839454	0.154602	5.64e-08	3.8e-06	KHDC4	5.42031
ENSG00000106066	-1.85145	0.341527	5.92e-08	3.97e-06	CPVL	5.40071
ENSG00000156966	-2.58008	0.476087	5.98e-08	4.01e-06	B3GNT7	5.3972
ENSG00000151632	-0.954795	0.176211	6.01e-08	4.02e-06	AKR1C2	5.39583
ENSG00000146374	-6.8373	1.26499	6.48e-08	4.33e-06	RSPO3	5.36393
ENSG00000165300	1.60022	0.296126	6.52e-08	4.35e-06	SLITRK5	5.36187
ENSG00000103254	1.11753	0.206873	6.59e-08	4.38e-06	ANTKMT	5.35814
ENSG00000082269	-3.99948	0.740544	6.64e-08	4.41e-06	FAM135A	5.35576
ENSG00000116560	0.309035	0.0572835	6.86e-08	4.53e-06	SFPQ	5.34371
ENSG00000168496	-0.418925	0.0776509	6.85e-08	4.53e-06	FEN1	5.34371
ENSG00000171174	1.2606	0.233681	6.87e-08	4.53e-06	RBKS	5.34368
ENSG00000177674	0.691723	0.128204	6.83e-08	4.53e-06	AGTRAP	5.34382
ENSG00000113845	-0.477633	0.0885599	6.92e-08	4.55e-06	TIMMDC1	5.34153
ENSG00000187079	-2.00955	0.373055	7.17e-08	4.72e-06	TEAD1	5.32633
ENSG00000155363	-0.689242	0.128028	7.3e-08	4.79e-06	MOV10	5.31925
ENSG00000135045	-0.765028	0.142187	7.43e-08	4.87e-06	C9orf40	5.31257
ENSG00000168894	0.512978	0.0954744	7.75e-08	5.07e-06	RNF181	5.29522
ENSG00000143033	0.442083	0.08231	7.83e-08	5.12e-06	MTF2	5.29115
ENSG00000119632	0.685683	0.12773	7.95e-08	5.18e-06	IFI27L2	5.28529
ENSG00000181195	-6.88227	1.28316	8.16e-08	5.31e-06	PENK	5.27471
ENSG00000168528	-0.830822	0.155112	8.5e-08	5.52e-06	SERINC2	5.25797
ENSG00000102804	-1.6908	0.315906	8.69e-08	5.64e-06	TSC22D1	5.24895
ENSG00000180628	-0.762738	0.142517	8.7e-08	5.64e-06	PCGF5	5.24894
ENSG00000130332	0.540042	0.10107	9.13e-08	5.9e-06	LSM7	5.22897
ENSG00000160948	0.572439	0.107186	9.26e-08	5.98e-06	VPS28	5.22328
ENSG00000138138	-0.772049	0.144605	9.34e-08	6.02e-06	ATAD1	5.22024
ENSG00000196782	1.84634	0.345859	9.38e-08	6.03e-06	MAML3	5.21948
ENSG00000117318	-5.64455	1.05913	9.85e-08	6.33e-06	ID3	5.19859
ENSG00000034510	-0.308574	0.057913	9.92e-08	6.36e-06	TMSB10	5.19654
ENSG00000122971	0.753216	0.141377	9.95e-08	6.37e-06	ACADS	5.19601
ENSG00000084070	0.312943	0.0587494	1e-07	6.39e-06	SMAP2	5.1944
ENSG00000168329	-0.889612	0.167171	1.03e-07	6.57e-06	CX3CR1	5.18271
ENSG00000180767	-1.30757	0.245912	1.05e-07	6.71e-06	CHST13	5.17311
ENSG00000198087	-0.996743	0.187522	1.06e-07	6.77e-06	CD2AP	5.1693
ENSG00000143545	0.605638	0.114145	1.12e-07	7.12e-06	RAB13	5.14738
ENSG00000071539	-0.620396	0.116947	1.13e-07	7.15e-06	TRIP13	5.14587
ENSG00000165501	-0.424413	0.0800504	1.15e-07	7.26e-06	LRR1	5.13918
ENSG00000228253	1.12123	0.211679	1.18e-07	7.45e-06	MT-ATP8	5.12802
ENSG00000142089	-0.374057	0.0706732	1.2e-07	7.59e-06	IFITM3	5.11976
ENSG00000164032	-0.279525	0.0528119	1.2e-07	7.59e-06	H2AZ1	5.11976
ENSG00000130052	1.02963	0.194662	1.23e-07	7.72e-06	STARD8	5.11225
ENSG00000198899	0.631644	0.119478	1.25e-07	7.82e-06	MT-ATP6	5.1067
ENSG00000111647	0.691886	0.131063	1.3e-07	8.14e-06	UHRF1BP1L	5.0893
ENSG00000109861	-0.98561	0.186751	1.31e-07	8.19e-06	CTSC	5.08669
ENSG00000143851	0.401874	0.0761731	1.32e-07	8.25e-06	PTPN7	5.08361
ENSG00000272636	4.50031	0.853014	1.32e-07	8.25e-06	DOC2B	5.08361
ENSG00000198382	-0.829833	0.157554	1.39e-07	8.64e-06	UVRAG	5.06349
ENSG00000115956	0.458488	0.0870895	1.41e-07	8.74e-06	PLEK	5.05847
ENSG00000135378	0.358982	0.0682892	1.47e-07	9.1e-06	PRRG4	5.04078
ENSG00000185215	-0.753127	0.143371	1.5e-07	9.28e-06	TNFAIP2	5.03258
ENSG00000158769	0.849746	0.1618	1.51e-07	9.32e-06	F11R	5.0305
ENSG00000111052	-1.74361	0.332551	1.58e-07	9.76e-06	LIN7A	5.01065
ENSG00000087842	-0.998501	0.190494	1.59e-07	9.82e-06	PIR	5.00783
ENSG00000185947	0.532573	0.101676	1.62e-07	1e-05	ZNF267	4.99978
ENSG00000133313	-0.691789	0.132151	1.65e-07	1.01e-05	CNDP2	4.99383
ENSG00000185088	0.56404	0.107746	1.65e-07	1.01e-05	RPS27L	4.99383
ENSG00000275342	-1.19444	0.228236	1.66e-07	1.02e-05	PRAG1	4.9911
ENSG00000146828	-0.565077	0.108055	1.7e-07	1.04e-05	SLC12A9	4.9834
ENSG00000229140	-0.67865	0.129762	1.7e-07	1.04e-05	CCDC26	4.98382
ENSG00000269446	2.2215	0.425114	1.74e-07	1.06e-05	AC006967.3	4.975
ENSG00000117519	-1.96724	0.376865	1.79e-07	1.09e-05	CNN3	4.96243
ENSG00000114302	0.371003	0.0711064	1.81e-07	1.1e-05	PRKAR2A	4.9574
ENSG00000119899	0.682121	0.130818	1.85e-07	1.12e-05	SLC17A5	4.95033
ENSG00000165475	1.40581	0.269874	1.9e-07	1.15e-05	CRYL1	4.93899
ENSG00000198502	-1.94496	0.373493	1.91e-07	1.16e-05	HLA-DRB5	4.93581
ENSG00000113645	-1.92651	0.370499	2e-07	1.2e-05	WWC1	4.91976
ENSG00000139083	0.505799	0.0972491	1.98e-07	1.2e-05	ETV6	4.92214
ENSG00000160360	1.31103	0.252064	1.98e-07	1.2e-05	GPSM1	4.92214
ENSG00000147570	1.36481	0.262578	2.02e-07	1.21e-05	DNAJC5B	4.91636
ENSG00000167216	-1.46969	0.282699	2.01e-07	1.21e-05	KATNAL2	4.91814
ENSG00000116962	0.474805	0.0913898	2.04e-07	1.23e-05	NID1	4.91151
ENSG00000131171	0.384919	0.0740998	2.05e-07	1.23e-05	SH3BGRL	4.91039
ENSG00000162174	0.556367	0.107118	2.06e-07	1.23e-05	ASRGL1	4.90958
ENSG00000177189	-0.868004	0.167262	2.11e-07	1.26e-05	RPS6KA3	4.89975
ENSG00000123933	0.819563	0.158104	2.18e-07	1.3e-05	MXD4	4.88691
ENSG00000254087	-0.37097	0.0716001	2.21e-07	1.31e-05	LYN	4.88165
ENSG00000144118	0.383977	0.0741645	2.25e-07	1.34e-05	RALB	4.87352
ENSG00000212864	2.10183	0.406535	2.34e-07	1.39e-05	RNF208	4.85726
ENSG00000286112	0.99635	0.193024	2.45e-07	1.45e-05	AL441992.2	4.8386
ENSG00000075420	0.61392	0.118984	2.47e-07	1.46e-05	FNDC3B	4.83442
ENSG00000048052	-0.731496	0.141818	2.5e-07	1.47e-05	HDAC9	4.83153
ENSG00000134769	-0.704613	0.136617	2.5e-07	1.47e-05	DTNA	4.83153
ENSG00000197329	-2.28962	0.44391	2.5e-07	1.47e-05	PELI1	4.83153
ENSG00000226791	-1.75803	0.340946	2.52e-07	1.48e-05	LINC02611	4.82924
ENSG00000139116	-0.743441	0.144228	2.54e-07	1.49e-05	KIF21A	4.82658
ENSG00000179630	-1.21001	0.234728	2.54e-07	1.49e-05	LACC1	4.8267
ENSG00000168283	-0.490947	0.0952675	2.56e-07	1.5e-05	BMI1	4.8243
ENSG00000144136	0.465411	0.090345	2.58e-07	1.51e-05	SLC20A1	4.8206
ENSG00000151849	0.535299	0.103972	2.63e-07	1.53e-05	CENPJ	4.81429
ENSG00000130313	0.525624	0.102113	2.64e-07	1.54e-05	PGLS	4.81265
ENSG00000110880	0.476273	0.092579	2.68e-07	1.56e-05	CORO1C	4.80704
ENSG00000188986	0.652663	0.126851	2.67e-07	1.56e-05	NELFB	4.80783
ENSG00000115561	-0.310681	0.0604272	2.73e-07	1.58e-05	CHMP3	4.80051
ENSG00000002586	-0.485086	0.0944076	2.77e-07	1.6e-05	CD99	4.79489
ENSG00000116717	0.55577	0.108143	2.76e-07	1.6e-05	GADD45A	4.7961
ENSG00000128050	-0.623564	0.12136	2.77e-07	1.6e-05	PAICS	4.79489
ENSG00000111912	0.480723	0.0936488	2.85e-07	1.64e-05	NCOA7	4.78426
ENSG00000071626	-0.340927	0.0664384	2.87e-07	1.65e-05	DAZAP1	4.78144
ENSG00000138083	-2.81704	0.548851	2.86e-07	1.65e-05	SIX3	4.78338
ENSG00000139318	0.628204	0.122519	2.94e-07	1.69e-05	DUSP6	4.77265
ENSG00000089091	0.624011	0.121747	2.97e-07	1.7e-05	DZANK1	4.76887
ENSG00000213694	1.26356	0.246656	3.01e-07	1.72e-05	S1PR3	4.76323
ENSG00000132471	0.584579	0.114291	3.14e-07	1.79e-05	WBP2	4.74629
ENSG00000149970	-2.60589	0.509397	3.13e-07	1.79e-05	CNKSR2	4.74748
ENSG00000154153	-1.62043	0.31748	3.32e-07	1.9e-05	RETREG1	4.72205
ENSG00000164818	-0.825591	0.161782	3.34e-07	1.9e-05	DNAAF5	4.72056
ENSG00000126790	-2.06634	0.405196	3.4e-07	1.94e-05	L3HYPDH	4.71317
ENSG00000133818	-3.92201	0.769252	3.42e-07	1.94e-05	RRAS2	4.7112
ENSG00000175591	0.490896	0.096302	3.44e-07	1.95e-05	P2RY2	4.70952
ENSG00000196502	-0.975986	0.191717	3.57e-07	2.02e-05	SULT1A1	4.69481
ENSG00000038427	-6.38214	1.25419	3.61e-07	2.04e-05	VCAN	4.69055
ENSG00000186716	0.829014	0.16297	3.64e-07	2.05e-05	BCR	4.68722
ENSG00000136630	-0.670262	0.131825	3.69e-07	2.08e-05	HLX	4.68229
ENSG00000182670	0.363119	0.0715053	3.81e-07	2.15e-05	TTC3	4.66856
ENSG00000152749	-0.802601	0.158098	3.84e-07	2.16e-05	GPR180	4.6655
ENSG00000269028	1.0644	0.209681	3.85e-07	2.16e-05	MTRNR2L12	4.66536
ENSG00000210112	2.02237	0.39873	3.94e-07	2.21e-05	MT-TM	4.65629
ENSG00000228057	0.754395	0.14878	3.97e-07	2.22e-05	SEC63P1	4.65351
ENSG00000144746	0.477692	0.0942386	4e-07	2.24e-05	ARL6IP5	4.65055
ENSG00000135940	0.335104	0.0662353	4.21e-07	2.35e-05	COX5B	4.62974
ENSG00000221890	1.05063	0.20766	4.21e-07	2.35e-05	NPTXR	4.62974
ENSG00000152192	1.27094	0.251269	4.23e-07	2.36e-05	POU4F1	4.62764
ENSG00000184730	-0.808042	0.159952	4.38e-07	2.43e-05	APOBR	4.61386
ENSG00000166886	1.01007	0.199982	4.4e-07	2.44e-05	NAB2	4.61224
ENSG00000014138	-0.628009	0.124391	4.45e-07	2.47e-05	POLA2	4.60803
ENSG00000171724	-2.1273	0.421399	4.46e-07	2.47e-05	VAT1L	4.60751
ENSG00000136261	-0.398334	0.0789251	4.49e-07	2.48e-05	BZW2	4.60546
ENSG00000102265	0.496869	0.0985294	4.59e-07	2.53e-05	TIMP1	4.59736
ENSG00000178695	-0.623335	0.123613	4.59e-07	2.53e-05	KCTD12	4.59736
ENSG00000197142	-0.521309	0.10338	4.59e-07	2.53e-05	ACSL5	4.59736
ENSG00000124762	0.58875	0.116858	4.7e-07	2.58e-05	CDKN1A	4.58783
ENSG00000187994	-1.24132	0.246554	4.79e-07	2.63e-05	RINL	4.58055
ENSG00000006747	1.37101	0.272611	4.93e-07	2.7e-05	SCIN	4.5687
ENSG00000141577	1.10177	0.219633	5.26e-07	2.88e-05	CEP131	4.54102
ENSG00000204386	0.505187	0.100702	5.26e-07	2.88e-05	NEU1	4.54102
ENSG00000163032	1.67293	0.333761	5.38e-07	2.93e-05	VSNL1	4.5325
ENSG00000162734	0.43706	0.0872103	5.4e-07	2.94e-05	PEA15	4.5313
ENSG00000179832	0.790098	0.157712	5.45e-07	2.97e-05	MROH1	4.52785
ENSG00000115977	0.509726	0.101914	5.69e-07	3.09e-05	AAK1	4.5099
ENSG00000065911	0.382035	0.0763966	5.71e-07	3.1e-05	MTHFD2	4.50856
ENSG00000137869	1.09108	0.218337	5.82e-07	3.15e-05	CYP19A1	4.50141
ENSG00000167543	0.650661	0.130235	5.85e-07	3.17e-05	TP53I13	4.49936
ENSG00000145569	-0.34769	0.069642	5.96e-07	3.22e-05	OTULINL	4.49204
ENSG00000125703	-1.33973	0.268398	5.99e-07	3.23e-05	ATG4C	4.49109
ENSG00000134321	-0.674562	0.135148	6e-07	3.23e-05	RSAD2	4.49097
ENSG00000151914	-2.11616	0.423909	5.98e-07	3.23e-05	DST	4.49145
ENSG00000135778	0.616467	0.123662	6.19e-07	3.33e-05	NTPCR	4.47765
ENSG00000177830	0.468538	0.094036	6.28e-07	3.37e-05	CHID1	4.47255
ENSG00000132589	-0.370126	0.0743624	6.45e-07	3.46e-05	FLOT2	4.46144
ENSG00000118495	-0.908036	0.182583	6.58e-07	3.52e-05	PLAGL1	4.45297
ENSG00000169398	-2.31034	0.464627	6.61e-07	3.53e-05	PTK2	4.45174
ENSG00000141698	-0.922258	0.185553	6.68e-07	3.57e-05	NT5C3B	4.44754
ENSG00000147905	0.476647	0.0959884	6.85e-07	3.65e-05	ZCCHC7	4.43771
ENSG00000057757	0.619101	0.124719	6.91e-07	3.67e-05	PITHD1	4.43504
ENSG00000076984	0.593366	0.119529	6.9e-07	3.67e-05	MAP2K7	4.43504
ENSG00000284874	1.49854	0.30196	6.95e-07	3.69e-05	AC000093.1	4.43287
ENSG00000223768	0.714214	0.14395	6.99e-07	3.71e-05	LINC00205	4.43081
ENSG00000206190	-0.75871	0.15296	7.04e-07	3.73e-05	ATP10A	4.42835
ENSG00000162627	-2.41509	0.487571	7.3e-07	3.86e-05	SNX7	4.41362
ENSG00000146072	-0.7871	0.158942	7.34e-07	3.88e-05	TNFRSF21	4.41155
ENSG00000138796	-0.599886	0.121156	7.37e-07	3.89e-05	HADH	4.41041
ENSG00000169925	0.435245	0.0879221	7.41e-07	3.9e-05	BRD3	4.40875
ENSG00000163132	1.03091	0.208281	7.44e-07	3.91e-05	MSX1	4.40769
ENSG00000147400	0.667495	0.134871	7.45e-07	3.92e-05	CETN2	4.40721
ENSG00000085491	-0.721989	0.145994	7.6e-07	3.99e-05	SLC25A24	4.39932
ENSG00000123689	-3.30824	0.669136	7.65e-07	4.01e-05	G0S2	4.39704
ENSG00000132912	0.511843	0.103643	7.87e-07	4.12e-05	DCTN4	4.38528
ENSG00000178719	0.523448	0.106072	8.02e-07	4.19e-05	GRINA	4.37763
ENSG00000166825	0.507394	0.102854	8.09e-07	4.22e-05	ANPEP	4.37455
ENSG00000117676	0.402813	0.0817057	8.22e-07	4.28e-05	RPS6KA1	4.36816
ENSG00000169288	-0.546016	0.110794	8.3e-07	4.32e-05	MRPL1	4.36462
ENSG00000255587	0.673485	0.136671	8.32e-07	4.32e-05	RAB44	4.3643
ENSG00000115159	0.356762	0.0725221	8.68e-07	4.51e-05	GPD2	4.34616
ENSG00000137486	0.851188	0.173109	8.78e-07	4.55e-05	ARRB1	4.34224
ENSG00000196230	-0.26465	0.0538211	8.78e-07	4.55e-05	TUBB	4.34224
ENSG00000120053	-2.41579	0.491501	8.87e-07	4.59e-05	GOT1	4.33851
ENSG00000155366	0.49133	0.0999904	8.93e-07	4.61e-05	RHOC	4.33663
ENSG00000182979	-0.652727	0.132832	8.93e-07	4.61e-05	MTA1	4.33663
ENSG00000114554	0.700868	0.142656	8.97e-07	4.62e-05	PLXNA1	4.33552
ENSG00000114738	0.432522	0.0880983	9.13e-07	4.69e-05	MAPKAPK3	4.3284
ENSG00000104885	0.455909	0.0929052	9.24e-07	4.74e-05	DOT1L	4.32391
ENSG00000125870	0.30765	0.0626996	9.26e-07	4.75e-05	SNRPB2	4.32335
ENSG00000081026	-1.59234	0.324627	9.34e-07	4.78e-05	MAGI3	4.32097
ENSG00000162722	-0.890183	0.181472	9.33e-07	4.78e-05	TRIM58	4.32097
ENSG00000162607	-0.385637	0.078638	9.39e-07	4.8e-05	USP1	4.31889
ENSG00000196581	1.44161	0.294774	1.01e-06	5.13e-05	AJAP1	4.2899
ENSG00000126261	0.338388	0.0692103	1.01e-06	5.16e-05	UBA2	4.28758
ENSG00000087460	-0.998632	0.204326	1.02e-06	5.19e-05	GNAS	4.28469
ENSG00000104856	0.732605	0.149888	1.02e-06	5.19e-05	RELB	4.28469
ENSG00000175931	0.51706	0.105882	1.04e-06	5.29e-05	UBE2O	4.27621
ENSG00000132463	-0.392577	0.0804133	1.05e-06	5.32e-05	GRSF1	4.27379
ENSG00000157216	0.361884	0.0741369	1.05e-06	5.34e-05	SSBP3	4.27283
ENSG00000153914	0.330977	0.0678543	1.07e-06	5.43e-05	SREK1	4.26559
ENSG00000008083	0.436513	0.0895817	1.1e-06	5.56e-05	JARID2	4.25524
ENSG00000130821	0.830923	0.170711	1.13e-06	5.7e-05	SLC6A8	4.24397
ENSG00000178163	-3.24347	0.667006	1.16e-06	5.83e-05	ZNF518B	4.23425
ENSG00000136603	-0.746436	0.153517	1.16e-06	5.84e-05	SKIL	4.23372
ENSG00000056050	-0.763108	0.157075	1.18e-06	5.95e-05	HPF1	4.22547
ENSG00000100234	-0.430673	0.0886897	1.2e-06	6.01e-05	TIMP3	4.22104
ENSG00000092841	0.258422	0.0532928	1.24e-06	6.21e-05	MYL6	4.20713
ENSG00000182718	-0.368428	0.0759763	1.24e-06	6.21e-05	ANXA2	4.20713
ENSG00000064012	-0.952316	0.196535	1.26e-06	6.31e-05	CASP8	4.19989
ENSG00000185811	0.358629	0.074044	1.28e-06	6.37e-05	IKZF1	4.1959
ENSG00000103202	0.399858	0.0825867	1.29e-06	6.42e-05	NME4	4.19256
ENSG00000147123	0.378688	0.0782576	1.3e-06	6.5e-05	NDUFB11	4.18726
ENSG00000040608	1.42061	0.293674	1.32e-06	6.54e-05	RTN4R	4.18422
ENSG00000014257	-1.22145	0.252527	1.32e-06	6.55e-05	ACP3	4.18401
ENSG00000026508	0.387286	0.0800715	1.32e-06	6.55e-05	CD44	4.18401
ENSG00000108439	-0.803322	0.16641	1.38e-06	6.85e-05	PNPO	4.16407
ENSG00000173085	-0.487069	0.100903	1.39e-06	6.85e-05	COQ2	4.16401
ENSG00000213625	-0.543402	0.112671	1.41e-06	6.99e-05	LEPROT	4.1555
ENSG00000167513	0.383077	0.0794437	1.42e-06	7.01e-05	CDT1	4.15401
ENSG00000151490	-1.00832	0.209576	1.5e-06	7.39e-05	PTPRO	4.13113
ENSG00000196684	-3.57591	0.743357	1.51e-06	7.41e-05	HSH2D	4.13006
ENSG00000157613	1.90096	0.395386	1.53e-06	7.5e-05	CREB3L1	4.12492
ENSG00000163710	1.23659	0.257479	1.57e-06	7.69e-05	PCOLCE2	4.11423
ENSG00000112531	-0.301925	0.0629362	1.61e-06	7.89e-05	QKI	4.10311
ENSG00000261087	3.24884	0.677884	1.65e-06	8.06e-05	ZNNT1	4.09348
ENSG00000183283	0.333909	0.0696854	1.65e-06	8.09e-05	DAZAP2	4.09196
ENSG00000103485	-0.525233	0.109694	1.68e-06	8.22e-05	QPRT	4.08494
ENSG00000186575	-0.493375	0.10313	1.72e-06	8.38e-05	NF2	4.0765
ENSG00000213025	-0.849589	0.177701	1.74e-06	8.5e-05	COX20P1	4.07053
ENSG00000125633	0.750702	0.157251	1.81e-06	8.8e-05	CCDC93	4.05576
ENSG00000120742	-0.311077	0.06517	1.81e-06	8.81e-05	SERP1	4.05502
ENSG00000092421	-2.02041	0.423399	1.83e-06	8.86e-05	SEMA6A	4.05243
ENSG00000179104	0.850367	0.178247	1.84e-06	8.9e-05	TMTC2	4.05049
ENSG00000071553	0.429802	0.0901384	1.86e-06	9e-05	ATP6AP1	4.0457
ENSG00000177595	1.03769	0.217672	1.87e-06	9.04e-05	PIDD1	4.044
ENSG00000072778	0.416903	0.0875603	1.92e-06	9.28e-05	ACADVL	4.03228
ENSG00000234465	0.626859	0.131658	1.92e-06	9.28e-05	PINLYP	4.03228
ENSG00000060558	0.678636	0.142562	1.93e-06	9.32e-05	GNA15	4.03066
ENSG00000090857	-0.659362	0.138521	1.94e-06	9.32e-05	PDPR	4.03066
ENSG00000186010	0.474934	0.0998802	1.98e-06	9.54e-05	NDUFA13	4.02048
ENSG00000085662	-0.566294	0.119121	1.99e-06	9.58e-05	AKR1B1	4.01866
ENSG00000117691	0.485075	0.102101	2.02e-06	9.71e-05	NENF	4.01275
ENSG00000164105	-2.22005	0.467597	2.06e-06	9.85e-05	SAP30	4.0065
ENSG00000176340	0.252674	0.0532486	2.08e-06	9.97e-05	COX8A	4.00143
ENSG00000185896	0.311124	0.0655969	2.11e-06	0.000100646	LAMP1	3.9972
ENSG00000105472	0.385958	0.0814304	2.14e-06	0.000102139	CLEC11A	3.99081
ENSG00000187231	-0.891798	0.188291	2.18e-06	0.000103767	SESTD1	3.98394
ENSG00000211584	0.678758	0.143751	2.34e-06	0.000111316	SLC48A1	3.95344
ENSG00000130429	0.428863	0.090911	2.39e-06	0.000113601	ARPC1B	3.94462
ENSG00000164626	0.730804	0.154929	2.39e-06	0.000113672	KCNK5	3.94435
ENSG00000137628	-0.550314	0.116702	2.41e-06	0.000114354	DDX60	3.94175
ENSG00000185614	1.05731	0.22426	2.42e-06	0.000114723	INKA1	3.94035
ENSG00000135404	0.287732	0.0610382	2.43e-06	0.000114966	CD63	3.93943
ENSG00000130309	-0.37538	0.079699	2.48e-06	0.000117107	COLGALT1	3.93142
ENSG00000284873	1.92831	0.409658	2.51e-06	0.000118608	OOSP1	3.92589
ENSG00000077232	-0.403489	0.0857314	2.52e-06	0.000118869	DNAJC10	3.92493
ENSG00000182809	-0.916432	0.194782	2.54e-06	0.000119615	CRIP2	3.92221
ENSG00000055044	-0.271956	0.057813	2.55e-06	0.000119971	NOP58	3.92092
ENSG00000159128	-0.422152	0.0897562	2.56e-06	0.000120265	IFNGR2	3.91986
ENSG00000197763	-4.53454	0.964444	2.58e-06	0.000121065	TXNRD3	3.91698
ENSG00000114019	1.45411	0.309378	2.6e-06	0.000121882	AMOTL2	3.91406
ENSG00000169490	-0.627582	0.133622	2.64e-06	0.000123791	TM2D2	3.90731
ENSG00000127329	-6.03762	1.28576	2.66e-06	0.000124207	PTPRB	3.90585
ENSG00000203950	-0.736365	0.156839	2.67e-06	0.000124503	RTL8A	3.90482
ENSG00000011295	-0.595176	0.126865	2.71e-06	0.000126562	TTC19	3.8977
ENSG00000115902	0.542815	0.115735	2.73e-06	0.000127197	SLC1A4	3.89552
ENSG00000160191	2.07957	0.443673	2.77e-06	0.000128916	PDE9A	3.88969
ENSG00000123213	-0.482148	0.102889	2.78e-06	0.000129428	NLN	3.88797
ENSG00000128309	0.634263	0.135374	2.8e-06	0.00012982	MPST	3.88666
ENSG00000136813	-0.717594	0.153679	3.02e-06	0.000139941	ECPAS	3.85406
ENSG00000170871	0.63626	0.136263	3.02e-06	0.000139941	KIAA0232	3.85406
ENSG00000122566	-0.366232	0.0784611	3.05e-06	0.00014092	HNRNPA2B1	3.85103
ENSG00000140262	-0.288641	0.0619316	3.15e-06	0.000145658	TCF12	3.83667
ENSG00000185917	-0.723231	0.155273	3.2e-06	0.000147517	SETD4	3.83116
ENSG00000147465	0.892459	0.19162	3.2e-06	0.000147602	STAR	3.83091
ENSG00000086061	-0.392565	0.0843036	3.22e-06	0.000148049	DNAJA1	3.82959
ENSG00000058272	0.26302	0.0565012	3.24e-06	0.000148913	PPP1R12A	3.82707
ENSG00000138674	0.493851	0.106156	3.29e-06	0.000150931	SEC31A	3.82122
ENSG00000089159	0.736164	0.15828	3.3e-06	0.000151551	PXN	3.81944
ENSG00000135842	-0.271106	0.058334	3.36e-06	0.000153999	NIBAN1	3.81248
ENSG00000123096	-5.82342	1.25329	3.38e-06	0.000154551	SSPN	3.81093
ENSG00000128340	0.272712	0.0587031	3.39e-06	0.000155026	RAC2	3.8096
ENSG00000181472	-0.752418	0.16212	3.47e-06	0.000158254	ZBTB2	3.80065
ENSG00000110108	-0.33385	0.0719945	3.53e-06	0.000160946	TMEM109	3.79332
ENSG00000254373	0.482502	0.104049	3.53e-06	0.000160946	AC112191.2	3.79332
ENSG00000063854	0.51744	0.111645	3.58e-06	0.000162703	HAGH	3.78861
ENSG00000135862	-0.454334	0.0980605	3.6e-06	0.000163673	LAMC1	3.78602
ENSG00000171700	-0.529742	0.114384	3.63e-06	0.000165009	RGS19	3.78249
ENSG00000172000	-1.22255	0.264097	3.67e-06	0.000166516	ZNF556	3.77854
ENSG00000137100	0.395828	0.0855165	3.68e-06	0.00016671	DCTN3	3.77804
ENSG00000112419	-0.619382	0.133981	3.78e-06	0.000171031	PHACTR2	3.76692
ENSG00000146242	-2.03927	0.441117	3.78e-06	0.000171031	TPBG	3.76692
ENSG00000187239	0.412924	0.0893646	3.83e-06	0.000172679	FNBP1	3.76276
ENSG00000121851	0.495211	0.107249	3.89e-06	0.000175229	POLR3GL	3.75639
ENSG00000127483	-0.382784	0.0829609	3.95e-06	0.000177881	HP1BP3	3.74987
ENSG00000117000	0.369132	0.0800285	3.98e-06	0.000178781	RLF	3.74768
ENSG00000267041	0.720649	0.156231	3.97e-06	0.000178781	ZNF850	3.74768
ENSG00000008441	0.478314	0.103713	3.99e-06	0.000179097	NFIX	3.74691
ENSG00000147471	0.360197	0.0781478	4.04e-06	0.000181255	PLPBP	3.74171
ENSG00000169696	0.882227	0.19145	4.06e-06	0.000181963	ASPSCR1	3.74002
ENSG00000104969	0.58895	0.127842	4.09e-06	0.000182864	SGTA	3.73787
ENSG00000167552	-0.777724	0.168893	4.13e-06	0.000184435	TUBA1A	3.73416
ENSG00000152056	-0.589558	0.128177	4.23e-06	0.000188959	AP1S3	3.72363
ENSG00000187164	-1.12072	0.243711	4.25e-06	0.000189635	SHTN1	3.72208
ENSG00000134326	-0.305519	0.0664554	4.28e-06	0.00019032	CMPK2	3.72052
ENSG00000169439	-0.380323	0.082725	4.28e-06	0.00019032	SDC2	3.72052
ENSG00000181409	1.20317	0.261743	4.29e-06	0.000190636	AATK	3.7198
ENSG00000142856	-0.773737	0.168334	4.3e-06	0.000190724	ITGB3BP	3.71959
ENSG00000171467	0.579899	0.126192	4.32e-06	0.000191262	ZNF318	3.71837
ENSG00000217555	-0.769649	0.167483	4.32e-06	0.000191262	CKLF	3.71837
ENSG00000166710	0.208595	0.0454716	4.49e-06	0.000198525	B2M	3.70219
ENSG00000100938	-0.590844	0.12885	4.53e-06	0.000200069	GMPR2	3.69882
ENSG00000159593	0.376924	0.0822179	4.55e-06	0.000200853	NAE1	3.69712
ENSG00000118257	2.67502	0.583884	4.62e-06	0.000203557	NRP2	3.69131
ENSG00000169385	-0.301612	0.0658802	4.69e-06	0.000206497	RNASE2	3.68509
ENSG00000140367	0.507563	0.110921	4.74e-06	0.000208531	UBE2Q2	3.68083
ENSG00000114383	0.390228	0.0854015	4.89e-06	0.000214941	TUSC2	3.66768
ENSG00000163935	0.589159	0.128954	4.91e-06	0.000215298	SFMBT1	3.66696
ENSG00000101342	-0.895995	0.19625	4.98e-06	0.000217919	TLDC2	3.66171
ENSG00000121864	-0.91344	0.200074	4.98e-06	0.000217919	ZNF639	3.66171
ENSG00000259165	1.57994	0.346047	4.98e-06	0.000217919	DDX18P1	3.66171
ENSG00000114353	0.265485	0.0581538	4.99e-06	0.000217976	GNAI2	3.66159
ENSG00000119917	-0.339911	0.0744997	5.05e-06	0.000220279	IFIT3	3.65703
ENSG00000163812	-0.317329	0.069551	5.05e-06	0.000220279	ZDHHC3	3.65703
ENSG00000160796	0.943378	0.206798	5.07e-06	0.000220773	NBEAL2	3.65605
ENSG00000076108	0.464494	0.10194	5.2e-06	0.00022616	BAZ2A	3.64558
ENSG00000179526	0.547329	0.120133	5.21e-06	0.000226452	SHARPIN	3.64502
ENSG00000078487	0.833815	0.183149	5.3e-06	0.000229832	ZCWPW1	3.63859
ENSG00000196262	-0.434385	0.0954178	5.3e-06	0.000229832	PPIA	3.63859
ENSG00000130638	-0.415039	0.0911821	5.32e-06	0.000230343	ATXN10	3.63762
ENSG00000164182	-0.944184	0.207443	5.33e-06	0.000230343	NDUFAF2	3.63762
ENSG00000133943	-0.749433	0.164773	5.41e-06	0.000233662	DGLUCY	3.63141
ENSG00000087086	0.36232	0.0796688	5.42e-06	0.000233922	FTL	3.63093
ENSG00000117155	0.69522	0.152913	5.45e-06	0.000235128	SSX2IP	3.6287
ENSG00000019169	2.06227	0.453695	5.48e-06	0.000235983	MARCO	3.62712
ENSG00000157514	-0.753565	0.165863	5.54e-06	0.000238221	TSC22D3	3.62302
ENSG00000108424	-0.187365	0.0412532	5.58e-06	0.000239606	KPNB1	3.6205
ENSG00000023909	-0.381253	0.0839544	5.59e-06	0.000240079	GCLM	3.61965
ENSG00000138688	-0.950232	0.209271	5.61e-06	0.000240398	KIAA1109	3.61907
ENSG00000159147	-0.461829	0.101716	5.61e-06	0.000240459	DONSON	3.61896
ENSG00000125354	-0.448109	0.0987835	5.73e-06	0.00024494	SEPTIN6	3.61094
ENSG00000067057	-0.433998	0.0958075	5.9e-06	0.000252165	PFKP	3.59831
ENSG00000080298	-1.64354	0.363004	5.97e-06	0.000254648	RFX3	3.59406
ENSG00000286480	2.0065	0.443211	5.98e-06	0.000254862	AC009501.2	3.59369
ENSG00000130755	0.264011	0.0583274	6e-06	0.00025558	GMFG	3.59247
ENSG00000081721	-0.631956	0.139762	6.14e-06	0.000261057	DUSP12	3.58326
ENSG00000118985	0.990076	0.219048	6.19e-06	0.000262657	ELL2	3.58061
ENSG00000166897	2.35708	0.521487	6.19e-06	0.000262657	ELFN2	3.58061
ENSG00000116455	-0.540203	0.119525	6.2e-06	0.000262779	WDR77	3.58041
ENSG00000137819	1.4843	0.328482	6.22e-06	0.000263638	PAQR5	3.57899
ENSG00000171812	-0.824635	0.18251	6.23e-06	0.000263785	COL8A2	3.57875
ENSG00000197969	-1.23364	0.273137	6.29e-06	0.000265684	VPS13A	3.57563
ENSG00000123143	0.60168	0.133265	6.33e-06	0.000267162	PKN1	3.57323
ENSG00000243449	0.911265	0.201834	6.33e-06	0.000267162	C4orf48	3.57323
ENSG00000185745	-0.346267	0.0767166	6.37e-06	0.000268561	IFIT1	3.57096
ENSG00000115935	0.384668	0.0852485	6.41e-06	0.000269893	WIPF1	3.56881
ENSG00000078747	1.07182	0.237563	6.43e-06	0.000270352	ITCH	3.56807
ENSG00000168385	-0.408893	0.090677	6.5e-06	0.000273124	SEPTIN2	3.56364
ENSG00000050820	1.04474	0.231786	6.56e-06	0.000275389	BCAR1	3.56005
ENSG00000067533	-0.518954	0.11526	6.72e-06	0.000281473	RRP15	3.55056
ENSG00000100321	1.0991	0.244154	6.74e-06	0.000282284	SYNGR1	3.54931
ENSG00000114268	1.84441	0.409823	6.78e-06	0.000283189	PFKFB4	3.54792
ENSG00000126267	0.293077	0.0651184	6.77e-06	0.000283189	COX6B1	3.54792
ENSG00000147854	-0.430364	0.0957587	6.98e-06	0.000291334	UHRF2	3.53561
ENSG00000174371	-0.695235	0.154704	6.99e-06	0.000291414	EXO1	3.53549
ENSG00000143554	0.486702	0.108313	7.01e-06	0.000291797	SLC27A3	3.53492
ENSG00000146535	0.51997	0.115833	7.16e-06	0.000297735	GNA12	3.52617
ENSG00000266094	-0.644969	0.143726	7.21e-06	0.00029948	RASSF5	3.52363
ENSG00000277632	1.70324	0.379792	7.3e-06	0.000303134	CCL3	3.51837
ENSG00000180694	-1.38128	0.308135	7.37e-06	0.000305615	TMEM64	3.51483
ENSG00000113384	-0.379163	0.0846451	7.48e-06	0.000309988	GOLPH3	3.50865
ENSG00000187109	-0.208328	0.0465221	7.53e-06	0.000311703	NAP1L1	3.50626
ENSG00000135686	0.383439	0.0856308	7.54e-06	0.00031171	KLHL36	3.50625
ENSG00000069345	0.542945	0.121293	7.59e-06	0.000313598	DNAJA2	3.50363
ENSG00000105953	0.59183	0.132282	7.68e-06	0.000316324	OGDH	3.49987
ENSG00000159692	-0.307546	0.0687394	7.67e-06	0.000316324	CTBP1	3.49987
ENSG00000146232	-0.649633	0.145213	7.69e-06	0.000316497	NFKBIE	3.49963
ENSG00000149547	-0.234469	0.0524293	7.75e-06	0.00031848	EI24	3.49692
ENSG00000048028	-1.95579	0.437546	7.83e-06	0.000321435	USP28	3.49291
ENSG00000161888	-0.526833	0.118042	8.08e-06	0.000331481	SPC24	3.47954
ENSG00000163964	0.444395	0.099726	8.34e-06	0.000342015	PIGX	3.46595
ENSG00000129680	0.380605	0.0854544	8.43e-06	0.000345122	MAP7D3	3.46203
ENSG00000143149	0.39319	0.0882855	8.44e-06	0.000345122	ALDH9A1	3.46203
ENSG00000170759	0.264406	0.0593697	8.45e-06	0.000345122	KIF5B	3.46203
ENSG00000197632	0.941163	0.211348	8.46e-06	0.000345419	SERPINB2	3.46165
ENSG00000100413	-0.539601	0.121282	8.62e-06	0.000351357	POLR3H	3.45425
ENSG00000170185	-1.13235	0.254517	8.63e-06	0.000351357	USP38	3.45425
ENSG00000170915	-1.10241	0.247819	8.65e-06	0.000351955	PAQR8	3.45351
ENSG00000116260	0.325736	0.0732421	8.69e-06	0.000353306	QSOX1	3.45185
ENSG00000172586	-0.435675	0.0979699	8.71e-06	0.000353547	CHCHD1	3.45155
ENSG00000119900	-0.621858	0.139845	8.72e-06	0.000353603	OGFRL1	3.45148
ENSG00000145736	-1.82288	0.410377	8.91e-06	0.00036121	GTF2H2	3.44224
ENSG00000109881	0.303289	0.068301	8.98e-06	0.000362965	CCDC34	3.44014
ENSG00000162702	0.442464	0.0996414	8.97e-06	0.000362965	ZNF281	3.44014
ENSG00000065054	0.861679	0.1942	9.12e-06	0.000368375	SLC9A3R2	3.43371
ENSG00000105849	-0.281241	0.0633904	9.14e-06	0.000368717	POLR1F	3.43331
ENSG00000091436	-0.393187	0.0886316	9.16e-06	0.000369126	MAP3K20	3.43283
ENSG00000112208	-1.08401	0.244444	9.22e-06	0.000371481	BAG2	3.43006
ENSG00000169554	0.445523	0.100541	9.37e-06	0.000376929	ZEB2	3.42374
ENSG00000087088	0.687636	0.155403	9.65e-06	0.000387837	BAX	3.41135
ENSG00000130985	0.373641	0.0845061	9.8e-06	0.000393585	UBA1	3.40496
ENSG00000112837	-1.09314	0.247411	9.95e-06	0.000398944	TBX18	3.39909
ENSG00000143157	-0.375306	0.0850349	1.02e-05	0.000407426	POGK	3.38995
ENSG00000166912	-0.796265	0.180424	1.02e-05	0.000407474	MTMR10	3.3899
ENSG00000185825	0.387117	0.0877674	1.03e-05	0.000411959	BCAP31	3.38515
ENSG00000170439	0.637106	0.144525	1.04e-05	0.000416197	METTL7B	3.3807
ENSG00000127533	1.8302	0.415392	1.05e-05	0.000420263	F2RL3	3.37648
ENSG00000126698	0.234147	0.0531495	1.06e-05	0.000420412	DNAJC8	3.37632
ENSG00000133704	0.462761	0.105043	1.06e-05	0.000420412	IPO8	3.37632
ENSG00000167900	0.343223	0.0779504	1.07e-05	0.000424547	TK1	3.37207
ENSG00000067082	-0.682385	0.155125	1.09e-05	0.000432345	KLF6	3.36417
ENSG00000058804	-0.329776	0.0750282	1.11e-05	0.000439061	NDC1	3.35748
ENSG00000111678	0.460111	0.104728	1.12e-05	0.000442559	C12orf57	3.35403
ENSG00000091106	-1.92237	0.437652	1.12e-05	0.000444021	NLRC4	3.3526
ENSG00000170144	-0.705217	0.160644	1.13e-05	0.000448776	HNRNPA3	3.34797
ENSG00000106052	0.32207	0.0733851	1.14e-05	0.000450765	TAX1BP1	3.34605
ENSG00000123737	-0.335294	0.0764994	1.17e-05	0.000462472	EXOSC9	3.33491
ENSG00000144401	-0.580406	0.132435	1.17e-05	0.000462858	METTL21A	3.33455
ENSG00000164111	-0.522122	0.119172	1.18e-05	0.000464357	ANXA5	3.33315
ENSG00000164853	1.67797	0.382978	1.18e-05	0.000464357	UNCX	3.33315
ENSG00000166851	-0.508003	0.115951	1.18e-05	0.000464357	PLK1	3.33315
ENSG00000057657	-1.12586	0.256993	1.18e-05	0.00046455	PRDM1	3.33297
ENSG00000135218	-0.602313	0.137594	1.2e-05	0.000470937	CD36	3.32704
ENSG00000144674	0.31725	0.0724704	1.2e-05	0.000470937	GOLGA4	3.32704
ENSG00000131323	0.489372	0.1118	1.2e-05	0.000471037	TRAF3	3.32695
ENSG00000198826	-0.26119	0.0596896	1.21e-05	0.000473613	ARHGAP11A	3.32458
ENSG00000164684	-3.07505	0.70349	1.24e-05	0.000483359	ZNF704	3.31573
ENSG00000246705	0.754566	0.172729	1.25e-05	0.000488752	H2AJ	3.31091
ENSG00000132613	0.860701	0.197042	1.25e-05	0.000489147	MTSS2	3.31056
ENSG00000138413	-0.708165	0.162191	1.26e-05	0.000492854	IDH1	3.30728
ENSG00000122122	0.916356	0.210047	1.29e-05	0.000500087	SASH3	3.30095
ENSG00000141867	0.395186	0.0905807	1.28e-05	0.000500087	BRD4	3.30095
ENSG00000078808	0.280922	0.0644102	1.29e-05	0.000502279	SDF4	3.29906
ENSG00000235013	-0.683968	0.156871	1.3e-05	0.000504963	COX20P2	3.29674
ENSG00000114030	0.499489	0.114584	1.31e-05	0.00050658	KPNA1	3.29535
ENSG00000127152	2.55416	0.585994	1.31e-05	0.000507156	BCL11B	3.29486
ENSG00000121005	-0.828838	0.190309	1.33e-05	0.000514741	CRISPLD1	3.28841
ENSG00000226950	-0.666591	0.153258	1.36e-05	0.00052789	DANCR	3.27746
ENSG00000117280	0.446543	0.102674	1.37e-05	0.000528203	RAB29	3.2772
ENSG00000113924	2.39789	0.551575	1.38e-05	0.000531943	HGD	3.27414
ENSG00000120438	-0.581254	0.133987	1.44e-05	0.000554201	TCP1	3.25633
ENSG00000162639	-0.515886	0.118983	1.45e-05	0.000559574	HENMT1	3.25214
ENSG00000233929	1.68494	0.388671	1.46e-05	0.000560686	MT1XP1	3.25128
ENSG00000137692	-0.745609	0.172017	1.46e-05	0.000561755	DCUN1D5	3.25045
ENSG00000148803	0.563945	0.130123	1.46e-05	0.000562658	FUOM	3.24976
ENSG00000100290	0.661517	0.152664	1.47e-05	0.000564137	BIK	3.24862
ENSG00000150593	0.929718	0.214648	1.48e-05	0.000568173	PDCD4	3.24552
ENSG00000099624	0.444674	0.102713	1.5e-05	0.000572462	ATP5F1D	3.24225
ENSG00000140365	0.429661	0.0992455	1.5e-05	0.000572462	COMMD4	3.24225
ENSG00000116251	0.337449	0.0780007	1.52e-05	0.000579881	RPL22	3.23666
ENSG00000075618	0.290483	0.0671696	1.53e-05	0.000583552	FSCN1	3.23392
ENSG00000120526	-0.794519	0.183733	1.53e-05	0.000583778	NUDCD1	3.23375
ENSG00000172366	0.523899	0.121241	1.55e-05	0.000591486	MCRIP2	3.22806
ENSG00000214078	0.520946	0.120562	1.55e-05	0.000591486	CPNE1	3.22806
ENSG00000100889	-1.05699	0.24473	1.57e-05	0.000596324	PCK2	3.22452
ENSG00000153130	-0.489502	0.113438	1.6e-05	0.000606241	SCOC	3.21735
ENSG00000144120	-0.541863	0.125713	1.63e-05	0.000618997	TMEM177	3.20831
ENSG00000156599	-0.59098	0.137137	1.64e-05	0.000620882	ZDHHC5	3.20699
ENSG00000177409	-0.357528	0.0829697	1.64e-05	0.00062107	SAMD9L	3.20686
ENSG00000141582	0.277628	0.064442	1.65e-05	0.000622558	CBX4	3.20582
ENSG00000185189	-1.57644	0.365901	1.64e-05	0.000622558	NRBP2	3.20582
ENSG00000185043	0.391591	0.0909239	1.66e-05	0.000625887	CIB1	3.2035
ENSG00000196878	-1.79317	0.416437	1.66e-05	0.000627606	LAMB3	3.20231
ENSG00000176046	-1.13095	0.262722	1.67e-05	0.000630551	NUPR1	3.20028
ENSG00000104691	-0.682727	0.15872	1.7e-05	0.000639318	UBXN8	3.19428
ENSG00000109062	0.549418	0.127776	1.71e-05	0.000643364	SLC9A3R1	3.19154
ENSG00000139697	0.285347	0.0664697	1.76e-05	0.000663217	SBNO1	3.17834
ENSG00000235750	-1.0034	0.233798	1.77e-05	0.000666049	KIAA0040	3.17649
ENSG00000139998	-1.28858	0.300317	1.78e-05	0.000668375	RAB15	3.17498
ENSG00000052795	-0.735741	0.171628	1.81e-05	0.0006783	FNIP2	3.16858
ENSG00000136485	0.346807	0.080898	1.81e-05	0.0006783	DCAF7	3.16858
ENSG00000163249	-0.6108	0.14248	1.81e-05	0.0006783	CCNYL1	3.16858
ENSG00000145439	-1.07735	0.251441	1.83e-05	0.000684182	CBR4	3.16483
ENSG00000158292	0.829698	0.193666	1.83e-05	0.000685199	GPR153	3.16418
ENSG00000107317	4.14151	0.967088	1.85e-05	0.000689806	PTGDS	3.16127
ENSG00000103253	0.878922	0.205561	1.91e-05	0.000710287	HAGHL	3.14857
ENSG00000076864	2.1809	0.510158	1.91e-05	0.000712096	RAP1GAP	3.14746
ENSG00000170043	0.594558	0.139127	1.92e-05	0.000716105	TRAPPC1	3.14502
ENSG00000255833	-0.731733	0.17127	1.93e-05	0.000718986	TIFAB	3.14328
ENSG00000085840	-0.574378	0.134447	1.94e-05	0.000719064	ORC1	3.14323
ENSG00000100519	-0.495504	0.116014	1.95e-05	0.000721875	PSMC6	3.14154
ENSG00000137726	0.99018	0.2319	1.96e-05	0.000725126	FXYD6	3.13959
ENSG00000172260	1.49547	0.350442	1.98e-05	0.000732527	NEGR1	3.13518
ENSG00000110066	0.444733	0.104279	2e-05	0.000740181	KMT5B	3.13066
ENSG00000165731	0.297116	0.0697132	2.03e-05	0.000749055	RET	3.12549
ENSG00000182253	-1.92205	0.451277	2.05e-05	0.000757948	SYNM	3.12036
ENSG00000108784	0.791116	0.18597	2.1e-05	0.000774821	NAGLU	3.1108
ENSG00000184988	-0.638455	0.150119	2.11e-05	0.000777565	TMEM106A	3.10926
ENSG00000167645	0.677798	0.15941	2.12e-05	0.00078054	YIF1B	3.1076
ENSG00000056097	0.332993	0.0783398	2.13e-05	0.000784348	ZFR	3.10549
ENSG00000137642	0.554796	0.130584	2.15e-05	0.000790785	SORL1	3.10194
ENSG00000130829	0.520356	0.122507	2.16e-05	0.000793692	DUSP9	3.10035
ENSG00000164751	-0.727244	0.171336	2.19e-05	0.000803585	PEX2	3.09497
ENSG00000166965	-0.52937	0.124753	2.2e-05	0.000807215	RCCD1	3.09301
ENSG00000055163	-4.02097	0.948013	2.22e-05	0.000813213	CYFIP2	3.0898
ENSG00000017483	-0.605387	0.142772	2.23e-05	0.000815455	SLC38A5	3.0886
ENSG00000196642	0.333264	0.0785916	2.23e-05	0.000815455	RABL6	3.0886
ENSG00000272711	-1.17446	0.276981	2.23e-05	0.000815455	AC019069.1	3.0886
ENSG00000043514	-0.278228	0.0656706	2.27e-05	0.000826733	TRIT1	3.08263
ENSG00000122218	0.259781	0.0613145	2.27e-05	0.000826733	COPA	3.08263
ENSG00000177606	0.644782	0.152199	2.27e-05	0.000826969	JUN	3.08251
ENSG00000136295	0.642949	0.151793	2.28e-05	0.000829019	TTYH3	3.08144
ENSG00000140474	0.437823	0.103371	2.28e-05	0.000829045	ULK3	3.08142
ENSG00000149177	-0.777939	0.183769	2.3e-05	0.000836536	PTPRJ	3.07752
ENSG00000155097	0.482841	0.114266	2.38e-05	0.000864612	ATP6V1C1	3.06318
ENSG00000087074	0.481744	0.11402	2.39e-05	0.000865886	PPP1R15A	3.06254
ENSG00000144827	-0.730369	0.17292	2.4e-05	0.000870194	ABHD10	3.06038
ENSG00000103855	0.415138	0.0983044	2.41e-05	0.00087069	CD276	3.06014
ENSG00000136717	-0.748648	0.177274	2.41e-05	0.00087069	BIN1	3.06014
ENSG00000234106	0.648316	0.153511	2.41e-05	0.00087069	SRP14P2	3.06014
ENSG00000105854	-1.78505	0.422722	2.41e-05	0.00087082	PON2	3.06007
ENSG00000241468	0.27231	0.0644918	2.42e-05	0.000871388	ATP5MF	3.05979
ENSG00000147180	-1.42103	0.336603	2.42e-05	0.000873311	ZNF711	3.05883
ENSG00000161547	-0.452113	0.107262	2.5e-05	0.000898613	SRSF2	3.04643
ENSG00000237190	-0.980454	0.232628	2.5e-05	0.000899175	CDKN2AIPNL	3.04616
ENSG00000168002	0.39988	0.0949731	2.55e-05	0.000915374	POLR2G	3.0384
ENSG00000175416	0.374539	0.0889907	2.57e-05	0.000921455	CLTB	3.03553
ENSG00000185950	0.383717	0.0911932	2.58e-05	0.000924752	IRS2	3.03397
ENSG00000112237	-0.545109	0.12956	2.58e-05	0.000925303	CCNC	3.03372
ENSG00000121552	0.272975	0.0648923	2.59e-05	0.000927741	CSTA	3.03257
ENSG00000134825	0.363073	0.0863146	2.59e-05	0.000927741	TMEM258	3.03257
ENSG00000105835	-0.771342	0.183384	2.6e-05	0.000927803	NAMPT	3.03254
ENSG00000142405	-2.77168	0.659098	2.61e-05	0.000930645	NLRP12	3.03122
ENSG00000077420	-0.300219	0.0713975	2.61e-05	0.000931304	APBB1IP	3.03091
ENSG00000175305	0.808266	0.192388	2.65e-05	0.00094568	CCNE2	3.02426
ENSG00000146540	-0.374284	0.0891269	2.68e-05	0.00095228	C7orf50	3.02124
ENSG00000152291	0.233846	0.0557377	2.72e-05	0.000968236	TGOLN2	3.01402
ENSG00000105220	0.293597	0.0700164	2.75e-05	0.000976832	GPI	3.01018
ENSG00000179335	0.481853	0.114967	2.77e-05	0.000984779	CLK3	3.00666
ENSG00000151876	-0.524564	0.125195	2.79e-05	0.000989299	FBXO4	3.00467
ENSG00000210184	1.15803	0.27663	2.84e-05	0.00100493	MT-TS2	2.99786
ENSG00000124275	0.454871	0.108674	2.84e-05	0.00100653	MTRR	2.99717
ENSG00000130513	2.37687	0.567919	2.85e-05	0.0010075	GDF15	2.99676
ENSG00000167657	1.03143	0.246798	2.92e-05	0.00103349	DAPK3	2.98569
ENSG00000187815	-0.349601	0.083681	2.94e-05	0.00103915	ZFP69	2.98332
ENSG00000178188	-0.660621	0.158313	3.01e-05	0.00106087	SH2B1	2.97434
ENSG00000101577	0.676091	0.162082	3.03e-05	0.00106734	LPIN2	2.9717
ENSG00000184828	4.16143	0.998366	3.07e-05	0.00108071	ZBTB7C	2.96629
ENSG00000116641	-1.31429	0.315766	3.15e-05	0.00110855	DOCK7	2.95525
ENSG00000131504	0.239067	0.0574727	3.19e-05	0.00112013	DIAPH1	2.95073
ENSG00000001497	0.37749	0.0907819	3.21e-05	0.00112623	LAS1L	2.94837
ENSG00000169738	0.458148	0.110192	3.21e-05	0.00112759	DCXR	2.94785
ENSG00000140264	0.289484	0.069662	3.24e-05	0.00113733	SERF2	2.94411
ENSG00000136930	0.353456	0.0850647	3.25e-05	0.00113733	PSMB7	2.94411
ENSG00000173020	0.324715	0.0781459	3.25e-05	0.00113733	GRK2	2.94411
ENSG00000125675	1.96276	0.472586	3.28e-05	0.00114543	GRIA3	2.94103
ENSG00000148411	0.464075	0.111741	3.28e-05	0.00114543	NACC2	2.94103
ENSG00000071894	0.371559	0.0894832	3.29e-05	0.0011486	CPSF1	2.93983
ENSG00000138623	1.07612	0.259199	3.3e-05	0.00115037	SEMA7A	2.93916
ENSG00000101000	-1.31644	0.317163	3.31e-05	0.00115417	PROCR	2.93773
ENSG00000242114	-0.846602	0.203973	3.32e-05	0.00115417	MTFP1	2.93773
ENSG00000084652	0.346628	0.0836009	3.38e-05	0.00117447	TXLNA	2.93016
ENSG00000109133	-0.414673	0.100014	3.38e-05	0.00117447	TMEM33	2.93016
ENSG00000105373	0.435301	0.105011	3.39e-05	0.00117789	NOP53	2.92889
ENSG00000112339	0.503266	0.121446	3.41e-05	0.00118385	HBS1L	2.9267
ENSG00000136315	-0.405577	0.0979618	3.47e-05	0.00120247	AL355922.1	2.91993
ENSG00000249129	0.897642	0.217001	3.53e-05	0.00122024	SUDS3P1	2.91355
ENSG00000138363	-0.315783	0.0763794	3.56e-05	0.00123044	ATIC	2.90994
ENSG00000143061	-2.53021	0.612009	3.56e-05	0.00123044	IGSF3	2.90994
ENSG00000101152	-0.345582	0.0836724	3.62e-05	0.00125144	DNAJC5	2.90259
ENSG00000100979	0.788189	0.19088	3.64e-05	0.00125545	PLTP	2.9012
ENSG00000136631	-0.852287	0.206443	3.65e-05	0.00125874	VPS45	2.90007
ENSG00000106263	0.274792	0.0666019	3.69e-05	0.00127162	EIF3B	2.89564
ENSG00000106031	-0.526507	0.12772	3.75e-05	0.00128796	HOXA13	2.8901
ENSG00000143653	0.484538	0.117536	3.75e-05	0.00128796	SCCPDH	2.8901
ENSG00000277443	0.434074	0.105292	3.75e-05	0.00128796	MARCKS	2.8901
ENSG00000138175	0.42453	0.103	3.76e-05	0.00129073	ARL3	2.88916
ENSG00000148290	0.605398	0.146954	3.79e-05	0.00130086	SURF1	2.88577
ENSG00000138398	-0.200763	0.0487472	3.81e-05	0.0013065	PPIG	2.88389
ENSG00000130164	0.495404	0.120304	3.82e-05	0.00130819	LDLR	2.88333
ENSG00000067048	0.356319	0.0865346	3.83e-05	0.00130873	DDX3Y	2.88315
ENSG00000133703	-0.371486	0.0902609	3.86e-05	0.00131879	KRAS	2.87982
ENSG00000089022	-0.483092	0.117472	3.92e-05	0.00133661	MAPKAPK5	2.874
ENSG00000281103	0.895417	0.217781	3.93e-05	0.0013403	TRG-AS1	2.8728
ENSG00000197548	0.829081	0.201777	3.98e-05	0.00135457	ATG7	2.8682
ENSG00000148337	0.415872	0.101219	3.98e-05	0.00135507	CIZ1	2.86804
ENSG00000063660	0.774488	0.188516	3.99e-05	0.00135554	GPC1	2.86789
ENSG00000149136	-0.236024	0.0574855	4.03e-05	0.00136931	SSRP1	2.8635
ENSG00000169245	-1.6478	0.401578	4.07e-05	0.00138293	CXCL10	2.8592
ENSG00000127952	0.531801	0.129626	4.09e-05	0.0013862	STYXL1	2.85817
ENSG00000099904	-1.38249	0.337268	4.15e-05	0.00140602	ZDHHC8	2.85201
ENSG00000137710	-0.376381	0.0918466	4.17e-05	0.00141057	RDX	2.85061
ENSG00000137815	0.255012	0.0622265	4.17e-05	0.00141057	RTF1	2.85061
ENSG00000260260	-0.391196	0.0954664	4.17e-05	0.00141057	SNHG19	2.85061
ENSG00000119042	0.574938	0.140334	4.19e-05	0.0014142	SATB2	2.84949
ENSG00000169905	0.259452	0.0633361	4.2e-05	0.00141612	TOR1AIP2	2.8489
ENSG00000136861	0.341637	0.0834205	4.22e-05	0.00142145	CDK5RAP2	2.84727
ENSG00000198911	0.40689	0.0993622	4.22e-05	0.00142231	SREBF2	2.84701
ENSG00000175745	-0.706646	0.172711	4.29e-05	0.0014428	NR2F1	2.84079
ENSG00000177173	0.764856	0.186965	4.3e-05	0.00144526	NAP1L4P1	2.84005
ENSG00000167106	0.627391	0.15352	4.38e-05	0.00147032	FAM102A	2.83259
ENSG00000120334	-0.629411	0.154134	4.44e-05	0.00148801	CENPL	2.82739
ENSG00000197372	1.0539	0.258075	4.43e-05	0.00148801	ZNF675	2.82739
ENSG00000146729	-0.451853	0.110725	4.49e-05	0.00150391	NIPSNAP2	2.82278
ENSG00000137834	-0.777895	0.190679	4.51e-05	0.0015109	SMAD6	2.82076
ENSG00000168685	-1.10006	0.269708	4.53e-05	0.00151492	IL7R	2.81961
ENSG00000176834	-0.708642	0.173747	4.53e-05	0.00151492	VSIG10	2.81961
ENSG00000117594	-1.92918	0.473406	4.6e-05	0.00153506	HSD11B1	2.81388
ENSG00000130202	-0.415744	0.102019	4.6e-05	0.00153506	NECTIN2	2.81388
ENSG00000134590	-0.727941	0.178643	4.6e-05	0.00153565	RTL8C	2.81371
ENSG00000232533	0.595789	0.146281	4.64e-05	0.00154716	AC093673.1	2.81047
ENSG00000171791	-0.425495	0.104495	4.66e-05	0.00155221	BCL2	2.80905
ENSG00000104325	-0.389082	0.0956099	4.71e-05	0.00156741	DECR1	2.80482
ENSG00000145833	0.195658	0.0480918	4.73e-05	0.00157316	DDX46	2.80323
ENSG00000113648	-0.299075	0.0735597	4.79e-05	0.00158998	MACROH2A1	2.79861
ENSG00000273599	1.28736	0.316674	4.8e-05	0.0015919	AL731571.1	2.79808
ENSG00000139163	-0.538693	0.132528	4.81e-05	0.00159409	ETNK1	2.79749
ENSG00000110090	0.331269	0.0815486	4.86e-05	0.00160999	CPT1A	2.79318
ENSG00000119509	-0.872979	0.214925	4.87e-05	0.00161171	INVS	2.79271
ENSG00000197971	0.2763	0.0680301	4.88e-05	0.00161272	MBP	2.79244
ENSG00000109452	0.491782	0.121093	4.88e-05	0.00161301	INPP4B	2.79236
ENSG00000165494	0.347461	0.0855715	4.9e-05	0.00161669	PCF11	2.79137
ENSG00000048162	-0.272743	0.0671824	4.91e-05	0.00162041	NOP16	2.79037
ENSG00000131931	0.573935	0.141478	4.98e-05	0.00164029	THAP1	2.78508
ENSG00000140199	0.930827	0.22962	5.04e-05	0.00165958	SLC12A6	2.78
ENSG00000176783	0.400477	0.0987988	5.05e-05	0.00166042	RUFY1	2.77978
ENSG00000175029	0.435596	0.107653	5.2e-05	0.00171052	CTBP2	2.76687
ENSG00000139746	-0.365191	0.0902793	5.23e-05	0.00171767	RBM26	2.76506
ENSG00000171757	-1.42163	0.351464	5.23e-05	0.00171802	LRRC34	2.76497
ENSG00000116809	0.7142	0.176595	5.25e-05	0.00172095	ZBTB17	2.76423
ENSG00000135521	-0.335197	0.0828955	5.26e-05	0.00172453	LTV1	2.76333
ENSG00000089693	0.411915	0.101928	5.32e-05	0.00174064	MLF2	2.75929
ENSG00000128928	-0.367207	0.0908699	5.32e-05	0.00174074	IVD	2.75927
ENSG00000215068	-0.849984	0.210444	5.37e-05	0.00175433	AC025171.2	2.75589
ENSG00000076716	0.587889	0.145621	5.41e-05	0.00176514	GPC4	2.75322
ENSG00000145604	-0.366268	0.0907284	5.41e-05	0.00176514	SKP2	2.75322
ENSG00000266088	5.52786	1.36925	5.41e-05	0.00176514	AC004585.1	2.75322
ENSG00000217801	2.02332	0.501291	5.43e-05	0.0017679	AL390719.1	2.75254
ENSG00000263961	-1.06225	0.26318	5.43e-05	0.0017679	RHEX	2.75254
ENSG00000197601	-0.480636	0.119113	5.46e-05	0.00177475	FAR1	2.75086
ENSG00000107779	-3.93865	0.976394	5.49e-05	0.00178268	BMPR1A	2.74893
ENSG00000091490	0.496407	0.123147	5.55e-05	0.0018031	SEL1L3	2.74398
ENSG00000204103	0.407424	0.101083	5.56e-05	0.00180488	MAFB	2.74355
ENSG00000276533	0.895546	0.222383	5.65e-05	0.0018306	AC018926.2	2.73741
ENSG00000186395	-0.465571	0.11562	5.66e-05	0.00183165	KRT10	2.73716
ENSG00000177707	-5.91789	1.46998	5.68e-05	0.00183697	NECTIN3	2.7359
ENSG00000113749	0.485434	0.120597	5.69e-05	0.00184008	HRH2	2.73516
ENSG00000168005	-0.794516	0.197429	5.71e-05	0.00184587	SPINDOC	2.7338
ENSG00000140749	-0.677137	0.168282	5.73e-05	0.00184829	IGSF6	2.73323
ENSG00000131378	0.737764	0.183439	5.77e-05	0.00185927	RFTN1	2.73066
ENSG00000149809	-0.896925	0.222993	5.77e-05	0.00185927	TM7SF2	2.73066
ENSG00000185291	-0.631028	0.156895	5.77e-05	0.00185927	IL3RA	2.73066
ENSG00000101901	-1.26467	0.31452	5.8e-05	0.00186357	ALG13	2.72965
ENSG00000106799	0.425551	0.10584	5.8e-05	0.00186357	TGFBR1	2.72965
ENSG00000152348	-0.816588	0.203095	5.8e-05	0.00186357	ATG10	2.72965
ENSG00000164604	-1.33339	0.331647	5.81e-05	0.00186375	GPR85	2.72961
ENSG00000149418	-0.319885	0.0795991	5.85e-05	0.00187653	ST14	2.72664
ENSG00000074695	0.214674	0.0534306	5.87e-05	0.00188058	LMAN1	2.72571
ENSG00000114107	0.593568	0.147731	5.87e-05	0.00188058	CEP70	2.72571
ENSG00000157985	-1.17207	0.29177	5.89e-05	0.00188462	AGAP1	2.72478
ENSG00000146425	-0.570605	0.142115	5.94e-05	0.00189918	DYNLT1	2.72143
ENSG00000198963	-5.06461	1.26191	5.98e-05	0.00191111	RORB	2.71872
ENSG00000178343	-4.61356	1.15001	6.03e-05	0.00192322	SHISA3	2.71597
ENSG00000003989	-5.5565	1.38549	6.06e-05	0.00193184	SLC7A2	2.71403
ENSG00000154309	-2.01387	0.502314	6.09e-05	0.00194108	DISP1	2.71196
ENSG00000138678	-1.64938	0.411496	6.12e-05	0.00194709	GPAT3	2.71061
ENSG00000105887	0.277875	0.0693427	6.14e-05	0.00195362	MTPN	2.70916
ENSG00000114686	-0.334307	0.0834785	6.21e-05	0.00197287	MRPL3	2.7049
ENSG00000189067	0.304805	0.0761142	6.21e-05	0.00197287	LITAF	2.7049
ENSG00000120832	-2.63448	0.658076	6.25e-05	0.00198187	MTERF2	2.70293
ENSG00000185024	0.529637	0.132354	6.29e-05	0.00199388	BRF1	2.7003
ENSG00000247596	0.448356	0.112047	6.29e-05	0.00199388	TWF2	2.7003
ENSG00000105559	0.522528	0.13061	6.32e-05	0.00199914	PLEKHA4	2.69916
ENSG00000138193	-1.76546	0.441394	6.34e-05	0.0020039	PLCE1	2.69812
ENSG00000182179	0.494502	0.123629	6.34e-05	0.0020039	UBA7	2.69812
ENSG00000163728	0.416138	0.104068	6.37e-05	0.00201103	TTC14	2.69658
ENSG00000159069	0.405554	0.101504	6.46e-05	0.00203391	FBXW5	2.69167
ENSG00000162433	-0.897423	0.22462	6.46e-05	0.00203391	AK4	2.69167
ENSG00000172766	-0.622791	0.155865	6.45e-05	0.00203391	NAA16	2.69167
ENSG00000234456	-2.89298	0.724101	6.46e-05	0.00203391	MAGI2-AS3	2.69167
ENSG00000125652	0.678709	0.16994	6.5e-05	0.00204481	ALKBH7	2.68935
ENSG00000241553	0.314662	0.0787934	6.51e-05	0.00204576	ARPC4	2.68915
ENSG00000164823	-0.446238	0.111758	6.53e-05	0.00204927	OSGIN2	2.6884
ENSG00000137267	-2.91426	0.730234	6.58e-05	0.00206543	TUBB2A	2.68499
ENSG00000251562	0.49987	0.125316	6.64e-05	0.00208102	MALAT1	2.68172
ENSG00000179542	0.553008	0.138644	6.64e-05	0.00208108	SLITRK4	2.68171
ENSG00000153187	-0.247554	0.0620961	6.7e-05	0.00209759	HNRNPU	2.67828
ENSG00000104972	-3.36083	0.843217	6.73e-05	0.00210383	LILRB1	2.67699
ENSG00000068383	0.625114	0.156938	6.8e-05	0.00212393	INPP5A	2.67286
ENSG00000101856	-0.5982	0.150185	6.8e-05	0.00212393	PGRMC1	2.67286
ENSG00000260290	1.09407	0.274867	6.88e-05	0.00214673	AC092115.1	2.66822
ENSG00000123562	-0.285581	0.071762	6.9e-05	0.00215228	MORF4L2	2.6671
ENSG00000154845	-0.873048	0.219466	6.95e-05	0.00216424	PPP4R1	2.66469
ENSG00000236404	1.13587	0.2858	7.06e-05	0.00219664	VLDLR-AS1	2.65824
ENSG00000178951	0.202485	0.050979	7.13e-05	0.00221725	ZBTB7A	2.65419
ENSG00000151413	-0.756938	0.190621	7.16e-05	0.00222485	NUBPL	2.6527
ENSG00000171522	0.362998	0.0914476	7.2e-05	0.00223668	PTGER4	2.6504
ENSG00000162419	0.47072	0.118701	7.32e-05	0.00227147	GMEB1	2.64369
ENSG00000083223	0.50775	0.128052	7.33e-05	0.00227359	TUT7	2.64329
ENSG00000077348	-0.471825	0.119	7.34e-05	0.00227452	EXOSC5	2.64311
ENSG00000129824	-0.231885	0.0585239	7.43e-05	0.00229731	RPS4Y1	2.63878
ENSG00000184922	0.548016	0.138313	7.43e-05	0.00229731	FMNL1	2.63878
ENSG00000134744	0.520725	0.131451	7.45e-05	0.00230315	TUT4	2.63768
ENSG00000136938	-0.168923	0.0426757	7.55e-05	0.00233103	ANP32B	2.63245
ENSG00000167123	0.771258	0.194866	7.56e-05	0.00233191	CERCAM	2.63229
ENSG00000188343	-0.744584	0.18813	7.56e-05	0.00233191	CIBAR1	2.63229
ENSG00000005059	-5.18779	1.31183	7.67e-05	0.0023614	MCUB	2.62683
ENSG00000229267	-1.88634	0.477279	7.74e-05	0.00238272	SNHG31	2.62293
ENSG00000033867	0.521656	0.132003	7.76e-05	0.00238529	SLC4A7	2.62246
ENSG00000166848	0.371729	0.0941064	7.81e-05	0.00240091	TERF2IP	2.61962
ENSG00000184058	0.593146	0.15019	7.84e-05	0.00240693	TBX1	2.61854
ENSG00000172175	-1.16104	0.294106	7.89e-05	0.00242137	MALT1	2.61594
ENSG00000240695	0.640852	0.162828	8.29e-05	0.00254294	AC117382.1	2.59466
ENSG00000127540	0.285753	0.0726106	8.31e-05	0.00254451	UQCR11	2.59439
ENSG00000158109	0.519519	0.132071	8.37e-05	0.0025615	TPRG1L	2.59151
ENSG00000135049	-0.900792	0.229171	8.47e-05	0.00259136	AGTPBP1	2.58647
ENSG00000081870	-0.350654	0.089271	8.57e-05	0.00261842	HSPB11	2.58196
ENSG00000103512	0.568034	0.144631	8.58e-05	0.00262194	NOMO1	2.58138
ENSG00000102317	-0.312515	0.079606	8.65e-05	0.00263836	RBM3	2.57867
ENSG00000120699	-0.3734	0.0951478	8.69e-05	0.00264901	EXOSC8	2.57692
ENSG00000128829	0.359863	0.0916949	8.69e-05	0.00264901	EIF2AK4	2.57692
ENSG00000105971	-5.2199	1.33048	8.73e-05	0.00265876	CAV2	2.57532
ENSG00000128185	0.61141	0.155847	8.74e-05	0.00265876	DGCR6L	2.57532
ENSG00000151948	-5.59341	1.42587	8.75e-05	0.00265876	GLT1D1	2.57532
ENSG00000227344	1.79829	0.458412	8.75e-05	0.00265876	HAUS6P1	2.57532
ENSG00000165689	-0.602896	0.153717	8.78e-05	0.00266417	ENTR1	2.57444
ENSG00000285492	-1.51274	0.385806	8.82e-05	0.00267464	AL356417.3	2.57273
ENSG00000025796	0.274076	0.0699225	8.87e-05	0.00268682	SEC63	2.57076
ENSG00000145916	0.554126	0.141409	8.91e-05	0.00269709	RMND5B	2.5691
ENSG00000113558	0.229911	0.0586851	8.94e-05	0.00270502	SKP1	2.56783
ENSG00000108946	0.219017	0.0559354	9.02e-05	0.00272745	PRKAR1A	2.56424
ENSG00000013619	5.5595	1.41998	9.03e-05	0.00272762	MAMLD1	2.56422
ENSG00000042493	0.340502	0.0869706	9.04e-05	0.00272762	CAPG	2.56422
ENSG00000196586	-0.428349	0.109434	9.07e-05	0.00273573	MYO6	2.56293
ENSG00000087301	1.20575	0.308078	9.09e-05	0.00273654	TXNDC16	2.5628
ENSG00000106105	-0.325387	0.083137	9.08e-05	0.00273654	GARS1	2.5628
ENSG00000170684	-0.611893	0.156386	9.13e-05	0.00274667	ZNF296	2.56119
ENSG00000101160	-0.610833	0.156225	9.23e-05	0.00277621	CTSZ	2.55655
ENSG00000105329	0.714306	0.18278	9.31e-05	0.00279421	TGFB1	2.55374
ENSG00000115163	-0.951816	0.243553	9.3e-05	0.00279421	CENPA	2.55374
ENSG00000264522	-0.829105	0.212294	9.4e-05	0.0028211	OTUD7B	2.54958
ENSG00000270983	1.44381	0.369702	9.41e-05	0.0028211	AL589674.1	2.54958
ENSG00000163430	-3.05989	0.783869	9.48e-05	0.00283957	FSTL1	2.54675
ENSG00000019102	1.17374	0.300851	9.56e-05	0.00286315	VSIG2	2.54316
ENSG00000166801	-0.442919	0.113542	9.58e-05	0.00286633	FAM111A	2.54267
ENSG00000106560	-1.14112	0.292714	9.68e-05	0.00289406	GIMAP2	2.53849
ENSG00000167460	0.328997	0.0844096	9.71e-05	0.00290127	TPM4	2.53741
ENSG00000079215	0.81977	0.210367	9.75e-05	0.0029083	SLC1A3	2.53636
ENSG00000148848	2.08881	0.536223	9.8e-05	0.00292352	ADAM12	2.53409
ENSG00000125962	-0.880933	0.226184	9.83e-05	0.00292686	ARMCX5	2.5336
ENSG00000153006	-0.350977	0.0901121	9.82e-05	0.00292686	SREK1IP1	2.5336
ENSG00000167378	0.516359	0.132625	9.89e-05	0.00294123	IRGQ	2.53147
ENSG00000182831	0.508949	0.130765	9.94e-05	0.00295458	C16orf72	2.5295
ENSG00000144649	-2.63075	0.676024	9.96e-05	0.00295968	GASK1A	2.52875
ENSG00000123609	-0.323898	0.0832418	9.98e-05	0.00296303	NMI	2.52826
ENSG00000234171	-0.88614	0.227752	9.99e-05	0.00296373	RNASEH1-AS1	2.52816
ENSG00000105193	0.216719	0.0557113	0.000100232	0.00297096	RPS16	2.5271
ENSG00000169919	0.343545	0.0883437	0.00010077	0.00298463	GUSB	2.52511
ENSG00000172197	-1.00118	0.257511	0.0001011	0.00299214	MBOAT1	2.52402
ENSG00000150938	-1.95877	0.504075	0.000101967	0.00301552	CRIM1	2.52064
ENSG00000170004	0.460155	0.118499	0.000103088	0.00304639	CHD3	2.51621
ENSG00000089351	0.446406	0.114988	0.000103522	0.00305689	GRAMD1A	2.51472
ENSG00000205302	-0.295853	0.0762183	0.000103749	0.00306129	SNX2	2.5141
ENSG00000083720	-0.778405	0.200544	0.000103827	0.0030613	OXCT1	2.51409
ENSG00000139291	-0.987604	0.254463	0.000103973	0.0030633	TMEM19	2.51381
ENSG00000115966	-0.71037	0.183076	0.000104376	0.00307285	ATF2	2.51246
ENSG00000161944	-3.41841	0.881197	0.000104765	0.003082	ASGR2	2.51117
ENSG00000115942	-0.606143	0.156274	0.000105012	0.00308691	ORC2	2.51048
ENSG00000152952	-3.64276	0.93927	0.000105195	0.00308691	PLOD2	2.51048
ENSG00000183111	5.91575	1.5254	0.000105247	0.00308691	ARHGEF37	2.51048
ENSG00000215440	-1.27473	0.328664	0.000105092	0.00308691	NPEPL1	2.51048
ENSG00000073050	0.487923	0.125871	0.000106025	0.00310741	XRCC1	2.5076
ENSG00000168288	-0.434166	0.112046	0.000106674	0.00312409	MMADHC	2.50528
ENSG00000137814	0.585099	0.151061	0.000107384	0.00314018	HAUS2	2.50305
ENSG00000215196	0.868584	0.224242	0.000107315	0.00314018	BASP1-AS1	2.50305
ENSG00000110330	-0.419795	0.108412	0.000107856	0.00314928	BIRC2	2.50179
ENSG00000243927	0.267074	0.068972	0.000107852	0.00314928	MRPS6	2.50179
ENSG00000187531	0.481167	0.124407	0.000109877	0.0032059	SIRT7	2.49405
ENSG00000101199	0.573184	0.148355	0.000111728	0.00325747	ARFGAP1	2.48712
ENSG00000157557	0.350068	0.0906195	0.000111979	0.00326237	ETS2	2.48647
ENSG00000023191	0.29356	0.0760139	0.0001125	0.00327513	RNH1	2.48477
ENSG00000145494	0.251794	0.0652177	0.00011301	0.00328754	NDUFS6	2.48313
ENSG00000277978	-1.55437	0.402673	0.000113324	0.00329422	AC010542.5	2.48225
ENSG00000169223	0.287305	0.0744459	0.000113741	0.00330387	LMAN2	2.48098
ENSG00000100342	-0.410016	0.106277	0.000114327	0.00331843	APOL1	2.47907
ENSG00000257727	0.32618	0.0845516	0.000114427	0.0033189	CNPY2	2.47901
ENSG00000256420	-1.68585	0.437178	0.000115164	0.00333779	OSBPL9P4	2.47654
ENSG00000187098	-2.21854	0.575504	0.000115757	0.0033525	MITF	2.47463
ENSG00000108262	0.460811	0.119588	0.000116531	0.00336994	GIT1	2.47238
ENSG00000160256	0.568655	0.147571	0.000116469	0.00336994	FAM207A	2.47238
ENSG00000162065	0.478846	0.124296	0.000116936	0.00337915	TBC1D24	2.47119
ENSG00000218565	1.3165	0.34178	0.000117214	0.00338469	AL592429.1	2.47048
ENSG00000164253	-0.37044	0.0961858	0.000117496	0.00339034	WDR41	2.46976
ENSG00000227268	-1.76278	0.457747	0.000117641	0.00339201	KLLN	2.46954
ENSG00000113712	0.407223	0.105826	0.000119061	0.00343044	CSNK1A1	2.46465
ENSG00000111666	-2.62066	0.681356	0.000119947	0.00345344	CHPT1	2.46175
ENSG00000158545	0.398369	0.10361	0.000120602	0.00346974	ZC3H18	2.4597
ENSG00000155629	-0.526569	0.136984	0.00012104	0.00347468	PIK3AP1	2.45909
ENSG00000166295	0.376047	0.0978255	0.000121017	0.00347468	ANAPC16	2.45909
ENSG00000198752	0.80788	0.210162	0.000121003	0.00347468	CDC42BPB	2.45909
ENSG00000110756	0.520075	0.135304	0.000121167	0.00347526	HPS5	2.45901
ENSG00000227507	-0.678929	0.176638	0.000121237	0.00347526	LTB	2.45901
ENSG00000148444	-0.340954	0.0887347	0.000121836	0.00348986	COMMD3	2.45719
ENSG00000087253	-0.694249	0.18071	0.000122139	0.003496	LPCAT2	2.45643
ENSG00000173890	-0.36401	0.0948083	0.000123322	0.00352728	GPR160	2.45256
ENSG00000090863	0.428199	0.111622	0.00012498	0.00357208	GLG1	2.44708
ENSG00000146094	0.498097	0.129858	0.000125208	0.003576	DOK3	2.4466
ENSG00000167522	0.275707	0.0718871	0.000125421	0.00357948	ANKRD11	2.44618
ENSG00000158019	0.605621	0.157923	0.000125608	0.00358221	BABAM2	2.44585
ENSG00000232454	0.601263	0.156804	0.000125823	0.00358573	AL138752.1	2.44542
ENSG00000163946	-0.478734	0.124957	0.000127526	0.00363162	TASOR	2.4399
ENSG00000211460	0.281581	0.0735046	0.00012773	0.00363479	TSN	2.43952
ENSG00000100380	0.276523	0.0722681	0.000130061	0.00369842	ST13	2.43198
ENSG00000007080	0.606266	0.158466	0.000130333	0.00370269	CCDC124	2.43148
ENSG00000165280	-0.19728	0.0515669	0.0001304	0.00370269	VCP	2.43148
ENSG00000184661	-0.378776	0.0990163	0.000130566	0.00370472	CDCA2	2.43124
ENSG00000131408	0.73349	0.191838	0.000131582	0.00373085	NR1H2	2.42819
ENSG00000125735	-0.661309	0.173026	0.00013236	0.0037502	TNFSF14	2.42595
ENSG00000111775	0.292525	0.0765519	0.000132768	0.00375904	COX6A1	2.42492
ENSG00000264538	-0.7946	0.208105	0.000134397	0.00380243	SUZ12P1	2.41994
ENSG00000149084	-0.371107	0.0972683	0.000136022	0.00384562	HSD17B12	2.41503
ENSG00000198794	-0.631036	0.165428	0.000136421	0.00385411	SCAMP5	2.41408
ENSG00000154864	-3.1637	0.829622	0.000137057	0.00386928	PIEZO2	2.41237
ENSG00000100225	-0.289191	0.075847	0.000137386	0.00387578	FBXO7	2.41164
ENSG00000122417	-0.903617	0.237113	0.000138456	0.00390318	ODF2L	2.40858
ENSG00000107331	0.606047	0.159059	0.000138855	0.00391161	ABCA2	2.40764
ENSG00000182628	-0.391593	0.102788	0.000139125	0.0039164	SKA2	2.40711
ENSG00000154217	1.01453	0.266564	0.000141271	0.00397394	PITPNC1	2.40078
ENSG00000116030	-0.832803	0.218829	0.000141389	0.00397441	SUMO1	2.40073
ENSG00000001084	-1.06584	0.280126	0.000141879	0.00398534	GCLC	2.39953
ENSG00000196951	-1.11406	0.292857	0.000142322	0.0039949	SCOC-AS1	2.39849
ENSG00000010165	-0.402214	0.105785	0.000143429	0.0040181	EEF1AKNMT	2.39598
ENSG00000164659	-5.00652	1.31671	0.000143369	0.0040181	ELAPOR2	2.39598
ENSG00000273156	-5.13432	1.35038	0.000143456	0.0040181	AC124016.2	2.39598
ENSG00000109686	-5.11398	1.34576	0.000144647	0.00404857	SH3D19	2.3927
ENSG00000093144	-0.338619	0.0891955	0.000146833	0.00410681	ECHDC1	2.3865
ENSG00000147010	0.231307	0.0609339	0.000147032	0.00410944	SH3KBP1	2.38622
ENSG00000116852	0.81579	0.215165	0.000149759	0.00418269	KIF21B	2.37854
ENSG00000156976	-0.402553	0.106241	0.000151214	0.00422032	EIF4A2	2.37465
ENSG00000257376	1.01704	0.268449	0.000151505	0.00422543	AC079601.2	2.37413
ENSG00000197956	-0.406948	0.107425	0.000151735	0.00422582	S100A6	2.37409
ENSG00000198860	-0.788474	0.208134	0.000151677	0.00422582	TSEN15	2.37409
ENSG00000124380	0.38937	0.102938	0.000155231	0.00432011	SNRNP27	2.3645
ENSG00000076043	-0.869198	0.229964	0.000157008	0.00436511	REXO2	2.36
ENSG00000140553	0.492464	0.130295	0.000157071	0.00436511	UNC45A	2.36
ENSG00000184156	-1.76961	0.468333	0.000157755	0.00437897	KCNQ3	2.35863
ENSG00000198363	-0.632891	0.167499	0.000157793	0.00437897	ASPH	2.35863
ENSG00000116212	0.408098	0.108078	0.000159393	0.00442025	LRRC42	2.35455
ENSG00000155850	0.423036	0.11204	0.000159528	0.00442088	SLC26A2	2.35449
ENSG00000081189	-0.29345	0.0777308	0.000159872	0.00442415	MEF2C	2.35417
ENSG00000186812	0.755139	0.200025	0.000159865	0.00442415	ZNF397	2.35417
ENSG00000141569	-0.435495	0.115415	0.000161105	0.00445511	TRIM65	2.35114
ENSG00000171208	0.479431	0.127113	0.000162152	0.00448092	NETO2	2.34863
ENSG00000109911	-1.04987	0.278502	0.000163452	0.00451364	ELP4	2.34547
ENSG00000077327	-0.987996	0.262136	0.000163893	0.00452264	SPAG6	2.34461
ENSG00000029153	-1.49496	0.396665	0.000164015	0.00452281	ARNTL2	2.34459
ENSG00000159210	0.295986	0.0785461	0.000164353	0.00452894	SNF8	2.344
ENSG00000264364	0.4077	0.108251	0.000165722	0.00456346	DYNLL2	2.34071
ENSG00000091409	-1.37748	0.365798	0.000166097	0.00457058	ITGA6	2.34003
ENSG00000101439	-0.271894	0.0722147	0.000166495	0.00457615	CST3	2.3395
ENSG00000161996	0.45934	0.122012	0.00016674	0.00457615	WDR90	2.3395
ENSG00000166432	-0.959619	0.254901	0.000166766	0.00457615	ZMAT1	2.3395
ENSG00000197563	0.514958	0.136777	0.000166579	0.00457615	PIGN	2.3395
ENSG00000172053	0.363954	0.09669	0.000167128	0.00458285	QARS1	2.33886
ENSG00000172785	-0.580063	0.154114	0.000167314	0.00458474	CBWD1	2.33869
ENSG00000272888	-0.414381	0.110117	0.000167817	0.00459532	CHASERR	2.33768
ENSG00000111335	-0.265429	0.0705434	0.000168134	0.00459756	OAS2	2.33747
ENSG00000119705	-0.193135	0.0513294	0.000168117	0.00459756	SLIRP	2.33747
ENSG00000171408	1.01818	0.270622	0.000168313	0.00459928	PDE7B	2.33731
ENSG00000073792	-0.292241	0.0777367	0.000170348	0.00464853	IGF2BP2	2.33268
ENSG00000160888	0.428384	0.113952	0.000170353	0.00464853	IER2	2.33268
ENSG00000130749	0.313611	0.083462	0.0001716	0.00467605	ZC3H4	2.33012
ENSG00000135363	-0.771886	0.205417	0.000171511	0.00467605	LMO2	2.33012
ENSG00000100353	0.249845	0.0664987	0.000171863	0.00467994	EIF3D	2.32976
ENSG00000095383	0.845287	0.225072	0.000172904	0.00470503	TBC1D2	2.32744
ENSG00000171951	3.25544	0.867409	0.000174688	0.00475028	SCG2	2.32328
ENSG00000119953	0.345776	0.0921419	0.000174979	0.00475488	SMNDC1	2.32286
ENSG00000174444	-0.261277	0.0697279	0.000178898	0.00485803	RPL4	2.31354
ENSG00000138035	-0.30691	0.0819202	0.000179356	0.00486371	PNPT1	2.31303
ENSG00000198130	-0.750224	0.200243	0.000179275	0.00486371	HIBCH	2.31303
ENSG00000122643	-0.524918	0.140128	0.000179691	0.00486943	NT5C3A	2.31252
ENSG00000147601	-0.566083	0.151201	0.000181171	0.00490364	TERF1	2.30948
ENSG00000179761	-1.53311	0.409498	0.000181204	0.00490364	PIPOX	2.30948
ENSG00000139278	-1.23729	0.330575	0.000181954	0.00492055	GLIPR1	2.30799
ENSG00000226900	1.75577	0.469302	0.000183117	0.00494859	AL451069.1	2.30552
ENSG00000023330	0.428452	0.114603	0.000185059	0.00499762	ALAS1	2.30124
ENSG00000135506	0.442783	0.118482	0.000186121	0.00502283	OS9	2.29905
ENSG00000184574	1.24073	0.33203	0.000186389	0.00502661	LPAR5	2.29873
ENSG00000185909	5.34279	1.43026	0.00018731	0.00504796	KLHDC8B	2.29688
ENSG00000022277	0.308019	0.0824745	0.000187926	0.00506108	RTF2	2.29576
ENSG00000260804	-2.2834	0.611888	0.000190165	0.00511786	LINC01963	2.29091
ENSG00000106460	-0.550111	0.147534	0.000192467	0.0051727	TMEM106B	2.28628
ENSG00000198727	0.385317	0.103334	0.000192352	0.0051727	MT-CYB	2.28628
ENSG00000067208	0.524367	0.140673	0.000193335	0.00519247	EVI5	2.28463
ENSG00000127528	-1.46064	0.391932	0.000193945	0.00520198	KLF2	2.28383
ENSG00000198938	0.33598	0.0901534	0.000193954	0.00520198	MT-CO3	2.28383
ENSG00000083642	0.282888	0.0759302	0.000194821	0.00522165	PDS5B	2.28219
ENSG00000118564	0.393535	0.105642	0.000195191	0.005228	FBXL5	2.28166
ENSG00000163568	-1.78436	0.479113	0.000195864	0.00524244	AIM2	2.28047
ENSG00000078618	0.290267	0.0779532	0.000196394	0.00525304	NRDC	2.27959
ENSG00000067191	1.46411	0.393414	0.000198001	0.0052852	CACNB1	2.27694
ENSG00000127124	-0.442457	0.118886	0.000197891	0.0052852	HIVEP3	2.27694
ENSG00000166501	-0.223379	0.0600195	0.00019783	0.0052852	PRKCB	2.27694
ENSG00000079102	-4.27723	1.14967	0.000198918	0.00530606	RUNX1T1	2.27523
ENSG00000198756	-1.80613	0.485547	0.000199396	0.00531519	COLGALT2	2.27448
ENSG00000231167	0.631286	0.16972	0.000199563	0.00531603	YBX1P2	2.27441
ENSG00000180066	-0.46274	0.124496	0.000201688	0.00536897	LINC02870	2.27011
ENSG00000064218	0.662112	0.178201	0.000202774	0.00539057	DMRT3	2.26837
ENSG00000128944	-0.518214	0.13947	0.000202738	0.00539057	KNSTRN	2.26837
ENSG00000164597	0.617115	0.166122	0.000203338	0.00540191	COG5	2.26745
ENSG00000137807	-0.58272	0.15688	0.000203652	0.00540657	KIF23	2.26708
ENSG00000137693	-5.04962	1.3603	0.000205509	0.00545217	YAP1	2.26343
ENSG00000242259	-0.447513	0.120666	0.00020833	0.00552189	C22orf39	2.25791
ENSG00000279800	0.677843	0.182777	0.000208418	0.00552189	BCLAF1P2	2.25791
ENSG00000132274	-0.488544	0.131807	0.000210128	0.00556342	TRIM22	2.25466
ENSG00000118518	-0.950915	0.256689	0.000211778	0.00560333	RNF146	2.25155
ENSG00000120942	-0.426714	0.115228	0.000212887	0.00562887	UBIAD1	2.24958
ENSG00000157303	-0.53003	0.143155	0.000213489	0.00564099	SUSD3	2.24864
ENSG00000179627	0.802168	0.216671	0.000213706	0.00564219	ZBTB42	2.24855
ENSG00000260101	1.11787	0.301957	0.000213823	0.00564219	AC008074.2	2.24855
ENSG00000104312	-0.718876	0.194254	0.000215013	0.00566978	RIPK2	2.24643
ENSG00000165209	0.508662	0.137478	0.000215642	0.00568253	STRBP	2.24546
ENSG00000261371	0.256104	0.0692276	0.000216071	0.00569002	PECAM1	2.24489
ENSG00000106484	-1.28091	0.346356	0.000217107	0.00571347	MEST	2.2431
ENSG00000124406	-4.80268	1.2991	0.000218236	0.00573932	ATP8A1	2.24114
ENSG00000172936	-0.849889	0.229958	0.000219154	0.00575959	MYD88	2.23961
ENSG00000066583	-0.914728	0.247649	0.000221062	0.00580584	ISOC1	2.23613
ENSG00000107223	0.313252	0.0848139	0.000221268	0.00580736	EDF1	2.23602
ENSG00000170145	-0.732952	0.198467	0.000221573	0.00581147	SIK2	2.23571
ENSG00000198758	2.07169	0.560996	0.000221732	0.00581175	EPS8L3	2.23569
ENSG00000163661	-1.33083	0.360407	0.000221999	0.00581485	PTX3	2.23546
ENSG00000159592	0.252201	0.0683225	0.000223086	0.00583553	GPBP1L1	2.23392
ENSG00000183323	0.800675	0.2169	0.000222981	0.00583553	CCDC125	2.23392
ENSG00000177119	0.266875	0.0723028	0.000223304	0.00583735	ANO6	2.23378
ENSG00000180573	2.32704	0.630701	0.000224597	0.00586721	H2AC6	2.23157
ENSG00000101444	-0.318758	0.0864035	0.000224985	0.00587343	AHCY	2.23111
ENSG00000108960	-0.924033	0.250616	0.000226872	0.00591876	MMD	2.22777
ENSG00000204308	0.53518	0.145209	0.00022819	0.0059492	RNF5	2.22554
ENSG00000204859	0.708496	0.192249	0.00022844	0.00595174	ZBTB48	2.22536
ENSG00000089127	-0.300081	0.0814371	0.000228867	0.00595891	OAS1	2.22483
ENSG00000185507	-0.285027	0.0774043	0.00023113	0.00601384	IRF7	2.22085
ENSG00000187210	-0.529884	0.143963	0.000232586	0.00604769	GCNT1	2.21841
ENSG00000265574	1.14758	0.31188	0.000233635	0.00607093	WDR45BP1	2.21674
ENSG00000116544	5.08897	1.38331	0.00023429	0.00608392	DLGAP3	2.21582
ENSG00000140299	0.299321	0.0813698	0.000234585	0.00608757	BNIP2	2.21556
ENSG00000006015	0.5239	0.142431	0.000234826	0.00608979	REX1BD	2.2154
ENSG00000063177	0.240779	0.0654937	0.000236579	0.00613118	RPL18	2.21246
ENSG00000270442	-0.35833	0.0975163	0.000238253	0.00617049	AC008725.1	2.20968
ENSG00000057704	-5.57407	1.51812	0.000240952	0.00623627	TMCC3	2.20507
ENSG00000142188	-0.36493	0.0994212	0.000242036	0.00626017	TMEM50B	2.20341
ENSG00000106603	-0.51492	0.140292	0.000242229	0.00626105	COA1	2.20335
ENSG00000123094	-1.43421	0.390972	0.000244153	0.00630661	RASSF8	2.2002
ENSG00000005175	0.288187	0.078573	0.000244686	0.00631621	RPAP3	2.19954
ENSG00000182578	-0.367848	0.100306	0.000245173	0.00632463	CSF1R	2.19897
ENSG00000172493	-1.07406	0.29305	0.000247239	0.00637371	AFF1	2.19561
ENSG00000075142	-0.522719	0.142689	0.000248947	0.00641355	SRI	2.1929
ENSG00000179222	-5.77392	1.57666	0.000250141	0.00644006	MAGED1	2.19111
ENSG00000105974	1.34875	0.36853	0.0002524	0.00649395	CAV1	2.18749
ENSG00000055147	-0.687654	0.187941	0.000253322	0.0065134	FAM114A2	2.18619
ENSG00000116711	-1.0692	0.292338	0.000254771	0.00654636	PLA2G4A	2.184
ENSG00000154102	0.848053	0.231908	0.000255341	0.00655671	C16orf74	2.18331
ENSG00000197217	0.566295	0.154958	0.000257678	0.00661239	ENTPD4	2.17964
ENSG00000168273	0.444214	0.12157	0.000258217	0.00662187	SMIM4	2.17902
ENSG00000159216	0.27476	0.0752036	0.000258644	0.00662848	RUNX1	2.17859
ENSG00000043143	0.569053	0.155779	0.000259235	0.00663491	JADE2	2.17817
ENSG00000103429	-0.418099	0.114459	0.000259352	0.00663491	BFAR	2.17817
ENSG00000156467	0.174084	0.0476576	0.000259402	0.00663491	UQCRB	2.17817
ENSG00000067066	-0.266064	0.0728734	0.000261182	0.00667187	SP100	2.17575
ENSG00000110237	0.761443	0.208557	0.00026121	0.00667187	ARHGEF17	2.17575
ENSG00000257923	0.422293	0.115669	0.000261358	0.00667187	CUX1	2.17575
ENSG00000148225	1.22917	0.336836	0.000263102	0.00671201	WDR31	2.17315
ENSG00000101146	0.314196	0.0861424	0.00026491	0.00675374	RAE1	2.17046
ENSG00000159202	0.459647	0.126108	0.000267522	0.0068159	UBE2Z	2.16648
ENSG00000226677	1.17007	0.321042	0.000267802	0.0068186	IGBP1P1	2.16631
ENSG00000223960	-0.870684	0.238925	0.000268255	0.00682568	CHROMR	2.16585
ENSG00000152990	0.721858	0.198235	0.000271134	0.00689446	ADGRA3	2.1615
ENSG00000189308	-0.966835	0.26565	0.000273159	0.00694146	LIN54	2.15855
ENSG00000139572	-1.28117	0.352346	0.000276782	0.00702896	GPR84	2.15311
ENSG00000113790	-0.902677	0.248279	0.000277181	0.00703455	EHHADH	2.15276
ENSG00000183019	-0.279614	0.076956	0.000279683	0.00709344	MCEMP1	2.14914
ENSG00000149554	-0.463182	0.127485	0.000279887	0.00709403	CHEK1	2.14911
ENSG00000153029	0.462666	0.127362	0.000280504	0.00710507	MR1	2.14843
ENSG00000197579	0.327232	0.0900935	0.000281085	0.00711519	TOPORS	2.14781
ENSG00000160570	0.690457	0.190239	0.000284053	0.00718568	DEDD2	2.14353
ENSG00000140807	0.691272	0.190495	0.000284726	0.00719568	NKD1	2.14293
ENSG00000175893	0.667363	0.183911	0.000284816	0.00719568	ZDHHC21	2.14293
ENSG00000121858	-0.382357	0.105439	0.000287455	0.00725767	TNFSF10	2.1392
ENSG00000184083	-1.14125	0.314842	0.000289147	0.0072957	FAM120C	2.13693
ENSG00000197457	0.828449	0.228734	0.000292457	0.00737446	STMN3	2.13227
ENSG00000100034	0.460055	0.127069	0.000294024	0.00740445	PPM1F	2.13051
ENSG00000132005	0.637954	0.176203	0.000293973	0.00740445	RFX1	2.13051
ENSG00000064195	-5.07223	1.40117	0.000294602	0.00741425	DLX3	2.12993
ENSG00000180448	0.332007	0.0917404	0.000295766	0.00743877	ARHGAP45	2.1285
ENSG00000179958	-0.349989	0.0967554	0.00029774	0.0074788	DCTPP1	2.12617
ENSG00000234741	0.282183	0.0780078	0.000297616	0.0074788	GAS5	2.12617
ENSG00000279359	2.45832	0.679793	0.000298875	0.00750252	AL359195.2	2.12479
ENSG00000253948	-1.68101	0.464925	0.00029957	0.00751513	VPS13B-DT	2.12406
ENSG00000234883	-1.00206	0.277246	0.000301135	0.00754946	MIR155HG	2.12208
ENSG00000270647	0.535924	0.148285	0.000301323	0.00754946	TAF15	2.12208
ENSG00000006652	-0.48181	0.133318	0.000301519	0.00754955	IFRD1	2.12208
ENSG00000145687	-1.29814	0.35926	0.000302252	0.00756306	SSBP2	2.1213
ENSG00000184307	-1.56638	0.43352	0.000302491	0.0075642	ZDHHC23	2.12124
ENSG00000204356	0.343	0.0949469	0.000303212	0.00757739	NELFE	2.12048
ENSG00000185386	-1.0547	0.292068	0.000304847	0.00761339	MAPK11	2.11842
ENSG00000099385	0.467271	0.129403	0.000305055	0.00761375	BCL7C	2.1184
ENSG00000102054	-0.385574	0.106814	0.000306448	0.00763878	RBBP7	2.11698
ENSG00000184208	-1.04738	0.29014	0.000306315	0.00763878	C22orf46	2.11698
ENSG00000164080	0.433311	0.120111	0.000309053	0.00769882	RAD54L2	2.11358
ENSG00000198055	0.480004	0.133113	0.000310973	0.00774171	GRK6	2.11116
ENSG00000004961	-0.358966	0.0996339	0.000314746	0.00781812	HCCS	2.1069
ENSG00000079999	-0.230694	0.0640353	0.000315037	0.00781812	KEAP1	2.1069
ENSG00000180957	-0.244418	0.0678413	0.000314821	0.00781812	PITPNB	2.1069
ENSG00000198108	-5.25052	1.45742	0.000315039	0.00781812	CHSY3	2.1069
ENSG00000204267	-0.371206	0.103035	0.000314897	0.00781812	TAP2	2.1069
ENSG00000196715	-0.345505	0.0959333	0.000316374	0.00784628	VKORC1L1	2.10534
ENSG00000113140	5.34619	1.48536	0.000319136	0.00790477	SPARC	2.10211
ENSG00000148950	-1.5441	0.429005	0.000319121	0.00790477	IMMP1L	2.10211
ENSG00000166750	-3.33226	0.926267	0.00032127	0.00795259	SLFN5	2.09949
ENSG00000104332	-1.18961	0.330807	0.000323047	0.00799154	SFRP1	2.09737
ENSG00000249859	0.440991	0.122647	0.000323623	0.00800074	PVT1	2.09687
ENSG00000234890	2.70251	0.751843	0.000324991	0.0080295	HNRNPDLP2	2.09531
ENSG00000138795	-2.54161	0.707359	0.000326767	0.00806827	LEF1	2.09322
ENSG00000110934	-0.354002	0.0986019	0.000330399	0.00815282	BIN2	2.08869
ENSG00000120533	-0.442159	0.123196	0.000331866	0.00818386	ENY2	2.08704
ENSG00000198060	-0.505677	0.140909	0.000332356	0.0081908	MARCHF5	2.08667
ENSG00000261787	-5.0624	1.41103	0.000333564	0.0082154	TCF24	2.08537
ENSG00000198133	-0.459417	0.128112	0.000335725	0.00826343	TMEM229B	2.08284
ENSG00000198354	-0.793279	0.221246	0.000336418	0.00827528	DCAF12L2	2.08222
ENSG00000203668	-0.763534	0.213066	0.000338944	0.0083322	CHML	2.07924
ENSG00000240583	-1.18984	0.332076	0.000339619	0.00834356	AQP1	2.07865
ENSG00000007545	0.63771	0.177988	0.000339834	0.00834362	CRAMP1	2.07865
ENSG00000221914	0.264727	0.073908	0.000341172	0.0083712	PPP2R2A	2.07721
ENSG00000104177	0.986308	0.275459	0.000342815	0.00840627	MYEF2	2.0754
ENSG00000163909	0.500552	0.139852	0.000344723	0.00844777	HEYL	2.07326
ENSG00000143190	-0.481548	0.134596	0.000346579	0.00848793	POU2F1	2.0712
ENSG00000163694	-0.778114	0.217543	0.000347789	0.00851224	RBM47	2.06996
ENSG00000023228	-0.411452	0.11504	0.000348109	0.00851476	NDUFS1	2.06983
ENSG00000111206	-5.05733	1.41421	0.000348786	0.00852599	FOXM1	2.06926
ENSG00000116668	-2.81811	0.788289	0.000350266	0.00855684	SWT1	2.06769
ENSG00000005471	-1.5877	0.444255	0.000351783	0.00858855	ABCB4	2.06608
ENSG00000136243	-0.525335	0.14702	0.000352633	0.00860394	NUP42	2.0653
ENSG00000083544	-0.864818	0.242054	0.000353134	0.00861081	TDRD3	2.06496
ENSG00000025800	0.331361	0.0927667	0.000354288	0.00863357	KPNA6	2.06381
ENSG00000068796	-0.52109	0.145911	0.000355221	0.00865093	KIF2A	2.06294
ENSG00000137809	1.82202	0.510438	0.000357631	0.0086988	ITGA11	2.06054
ENSG00000137841	0.515363	0.144375	0.000357526	0.0086988	PLCB2	2.06054
ENSG00000104331	-0.305392	0.0856096	0.00036073	0.00876875	BPNT2	2.05706
ENSG00000175857	-0.8266	0.23178	0.000362034	0.00879497	GAPT	2.05577
ENSG00000148516	-0.612564	0.17191	0.000366245	0.00889177	ZEB1	2.05101
ENSG00000092199	-0.394437	0.110786	0.00037036	0.00898611	HNRNPC	2.04643
ENSG00000014824	-0.322395	0.0905762	0.000371733	0.00901384	SLC30A9	2.04509
ENSG00000112576	-0.269577	0.0757508	0.000372653	0.00903055	CCND3	2.04429
ENSG00000286039	-0.903977	0.254055	0.000373412	0.00904334	AC093849.2	2.04367
ENSG00000196092	-0.608659	0.171153	0.000376224	0.00910584	PAX5	2.04068
ENSG00000253833	1.0181	0.286309	0.000376629	0.00910999	DSTNP3	2.04048
ENSG00000107021	0.451661	0.127107	0.000380288	0.00918718	TBC1D13	2.03682
ENSG00000116237	-0.295806	0.0832425	0.000380078	0.00918718	ICMT	2.03682
ENSG00000112305	-0.896375	0.252411	0.000383407	0.00925682	SMAP1	2.03354
ENSG00000143499	-1.45303	0.409535	0.000388177	0.00936621	SMYD2	2.02844
ENSG00000077514	-0.421374	0.118866	0.000392689	0.00946924	POLD3	2.02368
ENSG00000170677	-0.685785	0.193487	0.00039359	0.00948514	SOCS6	2.02296
ENSG00000198223	-0.800039	0.225747	0.000394153	0.00949287	CSF2RA	2.0226
ENSG00000100503	0.303301	0.0855885	0.000394531	0.00949613	NIN	2.02245
ENSG00000142197	0.506872	0.14305	0.000395135	0.00950483	DOP1B	2.02206
ENSG00000241282	-1.91895	0.541616	0.000395589	0.00950992	RPL34P33	2.02182
ENSG00000269378	1.45833	0.411629	0.000395848	0.0095103	ITGB1P1	2.02181
ENSG00000158747	0.595493	0.168191	0.000399246	0.00958606	NBL1	2.01836
ENSG00000168575	-1.38271	0.390941	0.000404885	0.00971551	SLC20A2	2.01253
ENSG00000136235	1.66378	0.47056	0.000406635	0.00975137	GPNMB	2.01093
ENSG00000163466	0.180584	0.0510762	0.000406878	0.00975137	ARPC2	2.01093
ENSG00000132341	-0.190361	0.0538846	0.000411257	0.0098503	RAN	2.00655
ENSG00000213904	0.936314	0.265108	0.000412703	0.0098789	LIPE-AS1	2.00529
ENSG00000155660	-0.448141	0.126974	0.000416517	0.0099641	PDIA4	2.00156
ENSG00000105393	0.298858	0.0846859	0.000417113	0.00997228	BABAM1	2.00121
ENSG00000123179	-0.544408	0.15439	0.00042158	0.0100729	EBPL	1.99684
ENSG00000117395	-0.176373	0.0500281	0.000422706	0.0100937	EBNA1BP2	1.99595
ENSG00000076555	0.816909	0.231727	0.000422993	0.0100944	ACACB	1.99592
ENSG00000197771	-0.812601	0.230536	0.000423745	0.0101062	MCMBP	1.99541
ENSG00000163624	0.53303	0.151265	0.000425376	0.0101389	CDS1	1.99401
ENSG00000139505	-0.593825	0.168551	0.000426493	0.0101593	MTMR6	1.99313
ENSG00000154734	-0.936429	0.265961	0.000430044	0.0102377	ADAMTS1	1.9898
ENSG00000078399	-0.309084	0.0877946	0.000430677	0.0102466	HOXA9	1.98942
ENSG00000254615	-1.06937	0.303787	0.000431323	0.0102557	AC027031.2	1.98903
ENSG00000163947	-0.818636	0.232637	0.000433275	0.0102959	ARHGEF3	1.98734
ENSG00000152620	-0.430663	0.122447	0.00043623	0.0103598	NADK2	1.98465
ENSG00000205002	-4.15352	1.18171	0.000440015	0.0104434	AARD	1.98116
ENSG00000250280	3.19718	0.909885	0.000441706	0.0104771	AC026124.1	1.97976
ENSG00000101493	0.427089	0.121575	0.000443126	0.0105045	ZNF516	1.97863
ENSG00000158186	0.34992	0.0996436	0.000445227	0.0105479	MRAS	1.97683
ENSG00000280194	1.66936	0.475711	0.000449458	0.0106417	AD000864.1	1.97299
ENSG00000138698	-0.403478	0.115042	0.000452788	0.0107141	RAP1GDS1	1.97005
ENSG00000100714	-0.351607	0.100279	0.000454389	0.0107455	MTHFD1	1.96878
ENSG00000225671	1.95478	0.557541	0.000454767	0.0107479	FCF1P6	1.96868
ENSG00000121022	-0.539287	0.153852	0.000456209	0.0107755	COPS5	1.96756
ENSG00000127125	0.205484	0.0586313	0.000457152	0.0107913	PPCS	1.96693
ENSG00000184281	0.455882	0.130135	0.000459794	0.0108471	TSSC4	1.96469
ENSG00000143457	0.420782	0.120124	0.000460216	0.0108505	GOLPH3L	1.96455
ENSG00000101236	0.397615	0.113521	0.000460789	0.0108575	RNF24	1.96427
ENSG00000119514	-1.14416	0.326786	0.000463093	0.0109052	GALNT12	1.96237
ENSG00000137509	0.34139	0.0975157	0.000463732	0.0109137	PRCP	1.96203
ENSG00000143633	-0.293714	0.083931	0.000466189	0.0109642	C1orf131	1.96002
ENSG00000178988	0.393175	0.112357	0.000466437	0.0109642	MRFAP1L1	1.96002
ENSG00000149292	-2.18349	0.624048	0.000467143	0.0109742	TTC12	1.95963
ENSG00000166823	1.35728	0.388188	0.000471504	0.01107	MESP1	1.95585
ENSG00000135090	0.259784	0.074313	0.000472622	0.0110896	TAOK3	1.95508
ENSG00000130826	0.243847	0.0697798	0.000474907	0.0111166	DKC1	1.95403
ENSG00000160113	0.475629	0.136102	0.000474669	0.0111166	NR2F6	1.95403
ENSG00000167323	0.421035	0.120473	0.000474303	0.0111166	STIM1	1.95403
ENSG00000213465	0.321523	0.0920073	0.000474891	0.0111166	ARL2	1.95403
ENSG00000185420	-0.287046	0.0821967	0.000479089	0.0112078	SMYD3	1.95048
ENSG00000187601	-0.953312	0.273009	0.00047965	0.0112143	MAGEH1	1.95023
ENSG00000138756	-0.831394	0.238105	0.00047994	0.0112143	BMP2K	1.95023
ENSG00000134046	-0.281521	0.0806612	0.000482707	0.0112723	MBD2	1.94799
ENSG00000091073	0.700926	0.200901	0.000484993	0.0113189	DTX2	1.9462
ENSG00000080709	-0.744187	0.213335	0.000486016	0.011336	KCNN2	1.94554
ENSG00000174109	-0.788375	0.226061	0.000487663	0.0113677	C16orf91	1.94433
ENSG00000168056	0.727899	0.208756	0.000488755	0.0113864	LTBP3	1.94361
ENSG00000067167	-0.564634	0.161988	0.000490951	0.0114307	TRAM1	1.94193
ENSG00000251235	0.961554	0.275888	0.00049158	0.0114386	SNRPCP2	1.94163
ENSG00000116161	-0.3516	0.100917	0.000493856	0.0114847	CACYBP	1.93988
ENSG00000119574	0.694058	0.19927	0.000495817	0.0115235	ZBTB45	1.93842
ENSG00000122565	0.245411	0.0704719	0.000496942	0.0115324	CBX3	1.93808
ENSG00000134874	0.875979	0.25155	0.000497082	0.0115324	DZIP1	1.93808
ENSG00000257666	0.710654	0.204069	0.000496896	0.0115324	CBX3P5	1.93808
ENSG00000170248	-0.573734	0.164768	0.000497549	0.0115364	PDCD6IP	1.93793
ENSG00000180901	0.563952	0.161967	0.000497893	0.0115375	KCTD2	1.93789
ENSG00000100097	-0.225782	0.0648485	0.00049827	0.0115394	LGALS1	1.93782
ENSG00000161513	0.709164	0.203874	0.000504338	0.0116731	FDXR	1.93282
ENSG00000253230	-2.65427	0.763274	0.000506136	0.0117078	MIR124-1HG	1.93153
ENSG00000152404	-0.417405	0.120131	0.000511666	0.0118287	CWF19L2	1.92706
ENSG00000171049	2.86059	0.823428	0.000512753	0.0118468	FPR2	1.9264
ENSG00000164118	-0.884	0.254545	0.000514937	0.0118903	CEP44	1.92481
ENSG00000138686	-1.11517	0.321156	0.000515906	0.0119056	BBS7	1.92425
ENSG00000169604	-2.09429	0.603168	0.000516311	0.011908	ANTXR1	1.92416
ENSG00000221983	0.257115	0.074065	0.000517598	0.0119306	UBA52	1.92334
ENSG00000105427	0.683552	0.196985	0.000520336	0.0119867	CNFN	1.9213
ENSG00000166595	0.280652	0.0808898	0.000521312	0.0120021	CIAO2B	1.92074
ENSG00000176209	-0.388599	0.112026	0.00052271	0.0120272	SMIM19	1.91983
ENSG00000008282	-0.296974	0.0856873	0.000528678	0.0121574	SYPL1	1.91516
ENSG00000077044	0.382139	0.110281	0.000529921	0.0121789	DGKD	1.91439
ENSG00000069399	-0.969672	0.279877	0.000530943	0.0121952	BCL3	1.91381
ENSG00000259020	0.600136	0.173288	0.000533752	0.0122525	AL049872.1	1.91177
ENSG00000102858	0.410673	0.118588	0.000534133	0.0122541	MGRN1	1.91172
ENSG00000081985	-0.687148	0.198473	0.000535833	0.012279	IL12RB2	1.91084
ENSG00000198019	0.504885	0.145829	0.000535846	0.012279	FCGR1B	1.91084
ENSG00000185340	-0.752754	0.217434	0.000536186	0.0122796	GAS2L1	1.91081
ENSG00000170909	1.14384	0.330442	0.000537068	0.0122927	OSCAR	1.91035
ENSG00000188042	-4.16002	1.20197	0.000538167	0.0123106	ARL4C	1.90972
ENSG00000003096	2.14063	0.618531	0.000538513	0.0123113	KLHL13	1.90969
ENSG00000121152	-0.429703	0.124183	0.000539703	0.0123268	NCAPH	1.90915
ENSG00000180233	-1.10766	0.320116	0.00053982	0.0123268	ZNRF2	1.90915
ENSG00000138160	-0.454089	0.131243	0.000540329	0.0123313	KIF11	1.90899
ENSG00000130766	0.601968	0.173993	0.000540727	0.0123332	SESN2	1.90892
ENSG00000111481	0.255146	0.0737515	0.000541092	0.0123343	COPZ1	1.90888
ENSG00000114270	1.9108	0.552426	0.000542348	0.0123486	COL7A1	1.90838
ENSG00000240497	4.83707	1.39839	0.000542129	0.0123486	AC092919.1	1.90838
ENSG00000071051	0.315246	0.0912116	0.000547845	0.0124665	NCK2	1.90426
ENSG00000075884	0.443832	0.128427	0.00054845	0.012473	ARHGAP15	1.90403
ENSG00000125810	0.242291	0.0701183	0.000549354	0.0124863	CD93	1.90357
ENSG00000088179	-2.57779	0.746485	0.000553894	0.0125822	PTPN4	1.90024
ENSG00000267920	0.922969	0.267293	0.000554339	0.012585	SNX6P1	1.90015
ENSG00000088367	1.52701	0.442419	0.000557461	0.0126486	EPB41L1	1.89796
ENSG00000120318	1.14807	0.332665	0.000558233	0.0126588	ARAP3	1.89761
ENSG00000131668	-0.410196	0.11887	0.000558953	0.0126645	BARX1	1.89741
ENSG00000180867	0.525885	0.152399	0.000559132	0.0126645	PDIA3P1	1.89741
ENSG00000164509	2.4251	0.702871	0.000560003	0.0126769	IL31RA	1.89699
ENSG00000130640	0.398898	0.115627	0.000560841	0.0126885	TUBGCP2	1.89659
ENSG00000187037	4.77816	1.38613	0.000566557	0.0128105	GPR141	1.89243
ENSG00000130560	-0.257966	0.0748484	0.000567873	0.0128328	UBAC1	1.89168
ENSG00000107537	0.603952	0.175436	0.000576186	0.0130132	PHYH	1.88562
ENSG00000166164	0.391757	0.113828	0.000578153	0.0130501	BRD7	1.88439
ENSG00000164896	0.41611	0.120938	0.000580224	0.0130893	FASTK	1.88308
ENSG00000106546	-1.70861	0.496704	0.000581932	0.0131203	AHR	1.88206
ENSG00000259953	-1.35501	0.394168	0.000586796	0.0132223	AL138756.1	1.87869
ENSG00000180398	-0.445852	0.129713	0.000587746	0.0132361	MCFD2	1.87824
ENSG00000147408	2.00703	0.584312	0.000592859	0.0133436	CSGALNACT1	1.87473
ENSG00000133112	0.165557	0.0482079	0.00059424	0.013367	TPT1	1.87397
ENSG00000004478	-0.675022	0.196575	0.000594949	0.0133676	FKBP4	1.87395
ENSG00000154114	-2.20302	0.641538	0.000594831	0.0133676	TBCEL	1.87395
ENSG00000144426	0.428928	0.124928	0.000596053	0.0133847	NBEAL1	1.87339
ENSG00000162885	-0.72	0.209767	0.000598331	0.0134282	B3GALNT2	1.87198
ENSG00000164219	-0.617192	0.179931	0.000603239	0.0135306	PGGT1B	1.86868
ENSG00000103365	-0.300486	0.0876418	0.000606774	0.0136021	GGA2	1.86639
ENSG00000170832	-0.5966	0.174041	0.000608218	0.0136267	USP32	1.86561
ENSG00000170525	0.374798	0.109456	0.000616639	0.0138074	PFKFB3	1.85989
ENSG00000168395	-0.424441	0.123998	0.000619442	0.0138623	ING5	1.85817
ENSG00000114744	-0.640425	0.18717	0.000622471	0.0139221	COMMD2	1.8563
ENSG00000163993	1.85528	0.542313	0.000623804	0.013944	S100P	1.85561
ENSG00000188636	0.421376	0.123209	0.000626197	0.0139895	RTL6	1.8542
ENSG00000143891	-0.634948	0.185733	0.000629444	0.014054	GALM	1.8522
ENSG00000141101	-0.299732	0.0877106	0.000632499	0.0141142	NOB1	1.85034
ENSG00000242258	-1.59916	0.468013	0.000633356	0.0141252	LINC00996	1.85
ENSG00000253821	-0.857778	0.251096	0.000635166	0.0141576	AC090796.1	1.84901
ENSG00000155465	-0.509314	0.149116	0.000636546	0.0141802	SLC7A7	1.84832
ENSG00000188895	-0.256066	0.0749753	0.000637034	0.0141831	MSL1	1.84823
ENSG00000172349	0.99027	0.289971	0.000637678	0.0141893	IL16	1.84804
ENSG00000160404	0.478411	0.140096	0.00063808	0.0141902	TOR2A	1.84801
ENSG00000133318	0.226187	0.0662535	0.000640273	0.0142309	RTN3	1.84677
ENSG00000184675	-0.862604	0.25276	0.000643121	0.014278	AMER1	1.84533
ENSG00000206195	-1.13076	0.331322	0.000642796	0.014278	DUXAP8	1.84533
ENSG00000130311	0.309732	0.0907704	0.000644274	0.0142955	DDA1	1.8448
ENSG00000101421	0.293455	0.0860368	0.000647724	0.0143639	CHMP4B	1.84273
ENSG00000092108	-0.500528	0.146766	0.000648723	0.0143698	SCFD1	1.84255
ENSG00000141753	-0.481241	0.141105	0.000648421	0.0143698	IGFBP4	1.84255
ENSG00000143669	0.226421	0.0664491	0.000655754	0.0145174	LYST	1.83811
ENSG00000128335	-0.536843	0.157585	0.000657548	0.0145489	APOL2	1.83717
ENSG00000112624	-0.892135	0.261915	0.000658725	0.0145667	BICRAL	1.83664
ENSG00000276023	0.480521	0.141157	0.000663661	0.0146675	DUSP14	1.83364
ENSG00000132386	0.381963	0.112211	0.000664164	0.0146704	SERPINF1	1.83356
ENSG00000174306	0.576248	0.169333	0.000666415	0.0147035	ZHX3	1.83258
ENSG00000214212	-0.692028	0.203351	0.000666203	0.0147035	C19orf38	1.83258
ENSG00000103043	0.718448	0.211166	0.000668252	0.0147358	VAC14	1.83163
ENSG00000141425	0.375402	0.11036	0.000669909	0.014764	RPRD1A	1.8308
ENSG00000120675	-0.531888	0.156425	0.000673169	0.0148192	DNAJC15	1.82918
ENSG00000169692	0.388097	0.114134	0.000672928	0.0148192	AGPAT2	1.82918
ENSG00000144036	-2.52198	0.741796	0.000674285	0.0148271	EXOC6B	1.82894
ENSG00000184898	0.566762	0.166698	0.000674013	0.0148271	RBM43	1.82894
ENSG00000198715	0.62598	0.184133	0.000674824	0.0148306	GLMP	1.82884
ENSG00000165233	0.442323	0.13012	0.000675493	0.014837	CARD19	1.82865
ENSG00000111196	-0.430912	0.126771	0.000675985	0.0148395	MAGOHB	1.82858
ENSG00000229153	0.78019	0.22968	0.00068163	0.014955	EPHA1-AS1	1.82521
ENSG00000133597	-0.509573	0.150091	0.000686058	0.0150309	ADCK2	1.82302
ENSG00000144567	0.34777	0.102435	0.000686237	0.0150309	RETREG2	1.82302
ENSG00000215845	2.39376	0.705064	0.000686037	0.0150309	TSTD1	1.82302
ENSG00000172123	0.607972	0.179098	0.000687205	0.0150437	SLFN12	1.82265
ENSG00000243477	0.877478	0.258525	0.000688354	0.0150604	NAA80	1.82216
ENSG00000204287	1.87106	0.551305	0.000689093	0.0150682	HLA-DRA	1.82194
ENSG00000110395	0.377237	0.111195	0.000692398	0.015132	CBL	1.8201
ENSG00000104142	0.473399	0.139568	0.000694125	0.0151612	VPS18	1.81926
ENSG00000105397	-0.413598	0.121961	0.000695792	0.015181	TYK2	1.8187
ENSG00000116704	-0.558967	0.164827	0.000695802	0.015181	SLC35D1	1.8187
ENSG00000172828	0.877313	0.25892	0.000703145	0.0153326	CES3	1.81438
ENSG00000094916	0.267064	0.0788548	0.000707188	0.0154085	CBX5	1.81224
ENSG00000105939	0.272402	0.0804332	0.000707411	0.0154085	ZC3HAV1	1.81224
ENSG00000198915	2.37676	0.702375	0.000714653	0.0155576	RASGEF1A	1.80806
ENSG00000173706	-0.699252	0.206654	0.000715204	0.015561	HEG1	1.80796
ENSG00000117305	0.823213	0.243412	0.000719679	0.0156496	HMGCL	1.8055
ENSG00000270264	-0.63302	0.18722	0.000721808	0.0156872	NDUFB8P2	1.80445
ENSG00000278053	0.356987	0.105592	0.000722671	0.0156973	DDX52	1.80418
ENSG00000143374	-0.563879	0.166797	0.000723181	0.0156996	TARS2	1.80411
ENSG00000226453	2.29418	0.678701	0.000724207	0.0157132	LINC02542	1.80374
ENSG00000226674	1.22536	0.36263	0.000727221	0.0157699	TEX41	1.80217
ENSG00000130559	0.356189	0.105429	0.000728924	0.0157893	CAMSAP1	1.80164
ENSG00000161551	-1.73067	0.512256	0.000728774	0.0157893	ZNF577	1.80164
ENSG00000136450	-0.696756	0.206278	0.000730816	0.0158216	SRSF1	1.80075
ENSG00000187325	-0.645728	0.191197	0.000732051	0.0158335	TAF9B	1.80042
ENSG00000203667	-1.37272	0.406479	0.000732569	0.0158335	COX20	1.80042
ENSG00000229659	0.641253	0.189892	0.000732985	0.0158335	RPL26P6	1.80042
ENSG00000011600	0.256268	0.0758857	0.000732735	0.0158335	TYROBP	1.80042
ENSG00000103342	0.244232	0.072336	0.00073452	0.0158579	GSPT1	1.79975
ENSG00000102900	-0.388568	0.115104	0.000736013	0.0158814	NUP93	1.79911
ENSG00000128989	-0.347864	0.103147	0.000744837	0.0160541	ARPP19	1.79441
ENSG00000288066	-0.576579	0.17096	0.000744648	0.0160541	AC097448.1	1.79441
ENSG00000288018	-5.21913	1.54793	0.000747107	0.0160942	AP003120.1	1.79333
ENSG00000210144	0.385362	0.114336	0.00075047	0.0161578	MT-TY	1.79162
ENSG00000265763	-2.83831	0.842411	0.000753676	0.0162179	ZNF488	1.79001
ENSG00000142534	0.206927	0.0614311	0.000755937	0.0162363	RPS11	1.78951
ENSG00000185875	-2.04911	0.60828	0.000755257	0.0162363	THNSL1	1.78951
ENSG00000196187	0.610531	0.181247	0.000755751	0.0162363	TMEM63A	1.78951
ENSG00000276529	-0.665684	0.197629	0.00075619	0.0162363	AP001505.1	1.78951
ENSG00000198825	0.767256	0.227799	0.000756817	0.0162409	INPP5F	1.78939
ENSG00000052841	0.380648	0.1131	0.00076384	0.0163826	TTC17	1.78562
ENSG00000079308	-0.725742	0.215736	0.00076815	0.0164436	TNS1	1.784
ENSG00000113273	-1.28173	0.381021	0.000768361	0.0164436	ARSB	1.784
ENSG00000173588	-0.890665	0.26475	0.00076773	0.0164436	CEP83	1.784
ENSG00000173930	0.945095	0.280942	0.000768173	0.0164436	SLCO4C1	1.784
ENSG00000116652	-1.10075	0.327238	0.000768944	0.0164471	DLEU2L	1.78391
ENSG00000123405	0.506208	0.15053	0.000771436	0.0164914	NFE2	1.78274
ENSG00000205189	-0.820935	0.24427	0.000777265	0.0166069	ZBTB10	1.77971
ENSG00000131437	0.875681	0.26074	0.000783833	0.0167382	KIF3A	1.77629
ENSG00000185818	0.583375	0.173754	0.000786571	0.0167875	NAT8L	1.77502
ENSG00000156671	-2.16561	0.645113	0.000788073	0.0168104	SAMD8	1.77442
ENSG00000103489	-1.0976	0.327064	0.000790982	0.0168632	XYLT1	1.77306
ENSG00000101882	-0.393755	0.11734	0.000791714	0.0168697	NKAP	1.77289
ENSG00000175455	-0.486933	0.14516	0.000795216	0.0169351	CCDC14	1.77121
ENSG00000165060	-0.752331	0.224322	0.000797079	0.0169571	FXN	1.77065
ENSG00000165178	-1.22483	0.365209	0.000797117	0.0169571	NCF1C	1.77065
ENSG00000206147	0.699539	0.208627	0.000799211	0.0169924	RPL23AP57	1.76974
ENSG00000179588	1.40959	0.420431	0.000800218	0.0170046	ZFPM1	1.76943
ENSG00000175161	2.69559	0.80408	0.000801181	0.0170159	CADM2	1.76915
ENSG00000109436	-2.75725	0.822714	0.00080403	0.0170671	TBC1D9	1.76784
ENSG00000120437	-2.43736	0.727484	0.000806961	0.0171201	ACAT2	1.76649
ENSG00000239306	-0.374012	0.111644	0.000808005	0.0171329	RBM14	1.76617
ENSG00000167600	-0.806937	0.240934	0.000810426	0.017175	CYP2S1	1.7651
ENSG00000103932	0.480267	0.143422	0.000812125	0.0172017	RPAP1	1.76443
ENSG00000170852	-0.569146	0.170058	0.00081757	0.0172972	KBTBD2	1.76203
ENSG00000183055	0.586735	0.17532	0.000817957	0.0172972	FAM133CP	1.76203
ENSG00000251593	0.533054	0.159275	0.000817669	0.0172972	MSNP1	1.76203
ENSG00000163510	0.319975	0.0956408	0.000821085	0.0173498	CWC22	1.76071
ENSG00000165121	-4.0247	1.20302	0.00082133	0.0173498	AL353743.1	1.76071
ENSG00000115738	-0.264705	0.0791657	0.000826744	0.0174547	ID2	1.75809
ENSG00000130312	-0.410796	0.12289	0.000829387	0.0175011	MRPL34	1.75693
ENSG00000143106	-0.567368	0.169791	0.000833051	0.0175689	PSMA5	1.75525
ENSG00000112081	-0.163987	0.0491005	0.000838308	0.0176677	SRSF3	1.75282
ENSG00000158122	-0.47377	0.141872	0.000839535	0.0176677	PRXL2C	1.75282
ENSG00000223799	-0.562724	0.168503	0.000839137	0.0176677	IL10RB-DT	1.75282
ENSG00000243759	0.899806	0.269434	0.000838944	0.0176677	ST13P15	1.75282
ENSG00000205155	0.369126	0.110573	0.000842933	0.0177296	PSENEN	1.7513
ENSG00000236778	1.47185	0.440992	0.000845119	0.0177661	INTS6-AS1	1.75041
ENSG00000234546	2.1511	0.644794	0.000849597	0.0178506	LNCTAM34A	1.74835
ENSG00000160209	0.259593	0.0778439	0.000853634	0.0179259	PDXK	1.74652
ENSG00000159079	-0.399645	0.119854	0.000854742	0.0179395	CFAP298	1.74619
ENSG00000145248	-0.556764	0.166983	0.000855267	0.0179409	SLC10A4	1.74616
ENSG00000143333	0.399672	0.119876	0.000855938	0.0179454	RGS16	1.74605
ENSG00000171621	0.963042	0.288934	0.00085889	0.0179934	SPSB1	1.74489
ENSG00000196247	-0.507947	0.152399	0.000859144	0.0179934	ZNF107	1.74489
ENSG00000113441	-0.481305	0.144415	0.000859758	0.0179966	LNPEP	1.74481
ENSG00000204463	0.20717	0.062176	0.00086227	0.0180395	BAG6	1.74377
ENSG00000181788	-0.402216	0.120719	0.00086274	0.0180397	SIAH2	1.74377
ENSG00000111961	-0.534187	0.160357	0.000864579	0.0180685	SASH1	1.74308
ENSG00000020577	4.81672	1.44643	0.000868211	0.0181348	SAMD4A	1.74149
ENSG00000214114	0.330324	0.0992095	0.000869829	0.0181589	MYCBP	1.74091
ENSG00000112238	-3.24123	0.973718	0.000872458	0.0182041	PRDM13	1.73983
ENSG00000126756	0.387353	0.116393	0.000874833	0.0182439	UXT	1.73888
ENSG00000107957	0.596612	0.17929	0.000875885	0.0182561	SH3PXD2A	1.73859
ENSG00000100201	0.1715	0.0515539	0.000879047	0.0182999	DDX17	1.73755
ENSG00000140403	0.578698	0.173955	0.000878788	0.0182999	DNAJA4	1.73755
ENSG00000239559	-0.295631	0.0888709	0.000879385	0.0182999	RPL37P2	1.73755
ENSG00000183520	0.319594	0.096079	0.00087988	0.0183005	UTP11	1.73754
ENSG00000053900	-0.481699	0.144822	0.000880598	0.0183057	ANAPC4	1.73741
ENSG00000125257	-0.72793	0.218871	0.000881543	0.0183059	ABCC4	1.73741
ENSG00000177888	0.953295	0.286628	0.000881354	0.0183059	ZBTB41	1.73741
ENSG00000129084	-0.417274	0.125493	0.000883969	0.0183466	PSMA1	1.73645
ENSG00000121797	1.81196	0.545117	0.000887407	0.0184082	CCRL2	1.73499
ENSG00000164649	0.528473	0.159015	0.000889252	0.018427	CDCA7L	1.73455
ENSG00000214561	2.86805	0.86295	0.000888822	0.018427	RBBP4P4	1.73455
ENSG00000108298	0.202192	0.0608443	0.000890226	0.0184374	RPL19	1.7343
ENSG00000163739	-4.89983	1.47526	0.000895879	0.0185446	CXCL1	1.73178
ENSG00000166816	1.75209	0.52781	0.000901631	0.0186539	LDHD	1.72923
ENSG00000197170	0.285701	0.0860705	0.000902173	0.0186552	PSMD12	1.7292
ENSG00000089280	-0.218331	0.0657787	0.000902846	0.0186593	FUS	1.7291
ENSG00000103160	0.690419	0.208026	0.000903719	0.0186675	HSDL1	1.72891
ENSG00000178860	-0.940736	0.28348	0.000904956	0.0186832	MSC	1.72855
ENSG00000150764	0.637872	0.19231	0.000910226	0.0187821	DIXDC1	1.72626
ENSG00000076321	0.331502	0.0999805	0.000914252	0.0188552	KLHL20	1.72457
ENSG00000123349	0.273974	0.082643	0.000915944	0.0188802	PFDN5	1.72399
ENSG00000148400	0.410764	0.123913	0.000916662	0.0188851	NOTCH1	1.72388
ENSG00000257337	0.990413	0.298877	0.000920426	0.0189527	AC068888.1	1.72233
ENSG00000126249	-0.675826	0.204047	0.000925944	0.0190563	PDCD2L	1.71996
ENSG00000100300	0.196481	0.0593259	0.000926682	0.0190614	TSPO	1.71984
ENSG00000186193	-0.308599	0.0931976	0.000928848	0.019096	SAPCD2	1.71906
ENSG00000180879	0.210417	0.0635542	0.000930201	0.0191137	SSR4	1.71865
ENSG00000153310	-0.255316	0.0771196	0.000930791	0.0191159	CYRIB	1.71861
ENSG00000101150	0.257501	0.0777948	0.000932946	0.0191501	TPD52L2	1.71783
ENSG00000129636	0.348259	0.105318	0.000943899	0.0193254	ITFG1	1.71387
ENSG00000139372	0.314806	0.0951957	0.000943238	0.0193254	TDG	1.71387
ENSG00000156642	0.234507	0.0709121	0.000942952	0.0193254	NPTN	1.71387
ENSG00000174939	-0.472159	0.142779	0.000943267	0.0193254	ASPHD1	1.71387
ENSG00000214087	-1.01614	0.307295	0.000943951	0.0193254	ARL16	1.71387
ENSG00000116918	0.298178	0.0902187	0.000949566	0.0194302	TSNAX	1.71152
ENSG00000115310	0.1976	0.0597913	0.00095038	0.0194367	RTN4	1.71138
ENSG00000188725	-0.562375	0.170193	0.000951986	0.0194538	SMIM15	1.711
ENSG00000276672	-1.89653	0.573962	0.00095221	0.0194538	AL161891.1	1.711
ENSG00000023892	0.362319	0.109664	0.000953499	0.0194624	DEF6	1.7108
ENSG00000124789	-0.743903	0.225161	0.000953623	0.0194624	NUP153	1.7108
ENSG00000137142	0.615066	0.186236	0.000957889	0.0195392	IGFBPL1	1.70909
ENSG00000120899	0.339622	0.102844	0.000958905	0.0195498	PTK2B	1.70886
ENSG00000122952	-0.186221	0.0564207	0.000964884	0.0196615	ZWINT	1.70638
ENSG00000068308	-0.496294	0.150485	0.000973919	0.0198352	OTUD5	1.70256
ENSG00000142444	-0.514406	0.156007	0.000976113	0.0198696	TIMM29	1.70181
ENSG00000122694	0.341865	0.103686	0.000976825	0.0198738	GLIPR2	1.70172
ENSG00000061936	0.272467	0.0826651	0.000980618	0.0199406	SFSWAP	1.70026
ENSG00000277161	-0.454732	0.137978	0.000981793	0.0199541	PIGW	1.69997
ENSG00000171202	-0.36938	0.112088	0.000982636	0.0199609	TMEM126A	1.69982
ENSG00000111252	0.700809	0.212701	0.000984904	0.0199929	SH2B3	1.69912
ENSG00000128578	0.862011	0.261635	0.000985232	0.0199929	STRIP2	1.69912
ENSG00000135040	-0.416869	0.126543	0.000986704	0.0200124	NAA35	1.6987
ENSG00000006756	0.384492	0.116728	0.000988061	0.0200296	ARSD	1.69833
ENSG00000105948	0.64309	0.195284	0.000990885	0.0200764	TTC26	1.69731
ENSG00000181222	-0.331935	0.10082	0.000993516	0.020109	POLR2A	1.69661
ENSG00000278982	-1.20533	0.366091	0.000993225	0.020109	AL139125.1	1.69661
ENSG00000135951	1.20806	0.366949	0.000994194	0.0201123	TSGA10	1.69654
ENSG00000234745	0.202829	0.061638	0.000999556	0.0202103	HLA-B	1.69443
ENSG00000125844	0.374633	0.113856	0.00100044	0.0202178	RRBP1	1.69427
ENSG00000136982	-0.359445	0.10925	0.00100151	0.020229	DSCC1	1.69403
ENSG00000114779	0.46332	0.140857	0.00100437	0.0202659	ABHD14B	1.69323
ENSG00000273338	-4.47367	1.36007	0.00100435	0.0202659	AC103591.3	1.69323
ENSG00000156802	0.208593	0.0634218	0.00100552	0.0202786	ATAD2	1.69296
ENSG00000140350	-0.20937	0.0636684	0.00100742	0.0202961	ANP32A	1.69259
ENSG00000169756	0.353218	0.107411	0.00100733	0.0202961	LIMS1	1.69259
ENSG00000213237	0.927971	0.282238	0.00100935	0.0203244	PTMAP10	1.69198
ENSG00000247077	-0.435712	0.132534	0.00101061	0.0203394	PGAM5	1.69166
ENSG00000160190	0.51541	0.156792	0.00101184	0.0203537	SLC37A1	1.69136
ENSG00000101246	0.467676	0.142286	0.00101305	0.0203676	ARFRP1	1.69106
ENSG00000108587	0.238299	0.0725065	0.0010141	0.0203783	GOSR1	1.69083
ENSG00000275632	-1.38054	0.420078	0.00101484	0.0203826	AL035461.2	1.69074
ENSG00000161057	-0.36129	0.109976	0.00101915	0.0204587	PSMC2	1.68912
ENSG00000143799	0.195497	0.0595119	0.0010198	0.0204613	PARP1	1.68907
ENSG00000114062	0.230028	0.0700542	0.00102502	0.0205472	UBE3A	1.68725
ENSG00000253716	-0.984157	0.299725	0.00102513	0.0205472	MINCR	1.68725
ENSG00000155096	-0.398745	0.121471	0.00102845	0.0205923	AZIN1	1.6863
ENSG00000174808	-5.22523	1.59185	0.00102896	0.0205923	BTC	1.6863
ENSG00000243648	0.603863	0.183949	0.00102793	0.0205923	AC109454.1	1.6863
ENSG00000089041	1.10434	0.33653	0.00103242	0.0206299	P2RX7	1.6855
ENSG00000186111	0.398686	0.121483	0.00103139	0.0206299	PIP5K1C	1.6855
ENSG00000251111	0.544284	0.165856	0.00103198	0.0206299	FCF1P8	1.6855
ENSG00000137876	-0.414648	0.126369	0.00103347	0.0206405	RSL24D1	1.68528
ENSG00000130024	-0.96044	0.292729	0.00103447	0.0206498	PHF10	1.68508
ENSG00000127452	-1.12538	0.343212	0.00104185	0.0207867	FBXL12	1.68221
ENSG00000145990	0.477131	0.145529	0.00104328	0.0208046	GFOD1	1.68184
ENSG00000120063	-0.342479	0.104474	0.00104495	0.0208272	GNA13	1.68137
ENSG00000177683	-0.435004	0.132738	0.00104858	0.0208784	THAP5	1.6803
ENSG00000181929	-0.514422	0.156969	0.00104833	0.0208784	PRKAG1	1.6803
ENSG00000138376	-0.298171	0.0910042	0.00105121	0.0209201	BARD1	1.67944
ENSG00000122490	0.312552	0.0954061	0.00105281	0.0209413	SLC66A2	1.679
ENSG00000170873	0.933197	0.284935	0.00105616	0.0209973	MTSS1	1.67784
ENSG00000104852	0.245003	0.0748603	0.00106485	0.021154	SNRNP70	1.67461
ENSG00000120885	0.763412	0.233264	0.00106512	0.021154	CLU	1.67461
ENSG00000060491	-0.397777	0.121555	0.00106636	0.0211679	OGFR	1.67432
ENSG00000134375	-0.244638	0.0747928	0.00107214	0.0212719	TIMM17A	1.67219
ENSG00000160949	-1.06	0.324136	0.00107462	0.0213102	TONSL	1.67141
ENSG00000179456	-0.94069	0.287691	0.00107627	0.0213321	ZBTB18	1.67097
ENSG00000187961	0.744446	0.227709	0.0010782	0.0213595	KLHL17	1.67041
ENSG00000182197	-0.851388	0.26046	0.0010801	0.0213865	EXT1	1.66986
ENSG00000260257	-0.606203	0.185501	0.00108343	0.0214415	AL035071.1	1.66874
ENSG00000132535	0.565714	0.173177	0.00108818	0.0215247	DLG4	1.66706
ENSG00000157020	0.253883	0.0777266	0.00108938	0.0215375	SEC13	1.66681
ENSG00000106392	-0.554638	0.169842	0.00109225	0.0215834	C1GALT1	1.66588
ENSG00000154237	0.666675	0.204165	0.00109318	0.0215908	LRRK1	1.66573
ENSG00000104859	0.524649	0.160716	0.00109674	0.0216502	CLASRP	1.66454
ENSG00000116005	0.351125	0.107586	0.00109985	0.0217007	PCYOX1	1.66353
ENSG00000108651	-0.755351	0.231469	0.00110128	0.0217181	UTP6	1.66318
ENSG00000243802	-0.541792	0.166044	0.00110261	0.0217333	AC090589.1	1.66287
ENSG00000182481	-0.297375	0.0911442	0.00110363	0.0217425	KPNA2	1.66269
ENSG00000267080	-0.853865	0.261735	0.001105	0.0217585	ASB16-AS1	1.66237
ENSG00000107438	-0.408563	0.12526	0.0011074	0.0217948	PDLIM1	1.66165
ENSG00000143924	-0.4497	0.137885	0.00110859	0.0218073	EML4	1.6614
ENSG00000227347	2.50177	0.767162	0.00110994	0.0218229	HNRNPKP2	1.66109
ENSG00000179698	4.87201	1.49416	0.0011114	0.0218407	WDR97	1.66073
ENSG00000175792	0.285552	0.0875864	0.00111319	0.0218649	RUVBL1	1.66025
ENSG00000112276	-1.40974	0.432497	0.00111596	0.0219082	BVES	1.65939
ENSG00000126709	-0.275861	0.0847193	0.00112923	0.0221576	IFI6	1.65448
ENSG00000095002	0.340394	0.10455	0.0011307	0.0221755	MSH2	1.65413
ENSG00000271943	0.764211	0.234752	0.00113233	0.0221964	AC098614.2	1.65372
ENSG00000232119	0.285287	0.0876517	0.00113482	0.0222337	MCTS1	1.65299
[truncated: 37,185 more rows]

## Sheet: Legend
	Dataset EV2: Differential 3'-mRNA-sequencing analysis of THP-1 ELAVL1 KO #1 vs. THP-1 WT after stimulation with IFN⍺
	3'-mRNA expression analysis of THP-1 ELAVL1 KO #1 vs. THP-1 WT cells stimulated with 1000 U/ml IFN⍺ for 6 h.
