# Supplementary material for: RNA-binding proteins hnRNPM and ELAVL1 promote type-I interferon induction downstream of the nucleic acid sensors cGAS and RIG-I
Source: EMBO J. 2024 Dec 20;44(3):824–53. doi: 10.1038/s44318-024-00331-x (PMC11791083; doi:10.1038/s44318-024-00331-x)
Supplement: Supplementary file 11 — Source data Fig. 1 [file 44318_2024_331_MOESM11_ESM.zip]

Archive with 74 entries (62 files):
- SD figure 1/
- SD figure 1/.DS_Store
- __MACOSX/SD figure 1/._.DS_Store
- SD figure 1/1H/
- SD figure 1/1F/
- SD figure 1/1A/
- SD figure 1/1G/
- SD figure 1/1I/
- SD figure 1/1B/
- SD figure 1/1E/
- SD figure 1/1D/
- SD figure 1/1C/
- SD figure 1/1H/.DS_Store
- __MACOSX/SD figure 1/1H/._.DS_Store
- SD figure 1/1H/1H.xlsx
- __MACOSX/SD figure 1/1H/._1H.xlsx
- SD figure 1/1F/.DS_Store
- __MACOSX/SD figure 1/1F/._.DS_Store
- SD figure 1/1F/1F.xlsx
- __MACOSX/SD figure 1/1F/._1F.xlsx
- SD figure 1/1A/.DS_Store
- __MACOSX/SD figure 1/1A/._.DS_Store
- SD figure 1/1A/hnRNPM-GFP/
- SD figure 1/1A/GFP/
- SD figure 1/1G/.DS_Store
- __MACOSX/SD figure 1/1G/._.DS_Store
- SD figure 1/1G/1G.xlsx
- __MACOSX/SD figure 1/1G/._1G.xlsx
- SD figure 1/1I/1I.pdf
- __MACOSX/SD figure 1/1I/._1I.pdf
- SD figure 1/1B/1B.xlsx
- __MACOSX/SD figure 1/1B/._1B.xlsx
- SD figure 1/1B/.DS_Store
- __MACOSX/SD figure 1/1B/._.DS_Store
- SD figure 1/1E/.DS_Store
- __MACOSX/SD figure 1/1E/._.DS_Store
- SD figure 1/1E/1E.xlsx
- __MACOSX/SD figure 1/1E/._1E.xlsx
- SD figure 1/1D/.DS_Store
- __MACOSX/SD figure 1/1D/._.DS_Store
- SD figure 1/1D/1D.xlsx
- __MACOSX/SD figure 1/1D/._1D.xlsx
- SD figure 1/1C/.DS_Store
- __MACOSX/SD figure 1/1C/._.DS_Store
- SD figure 1/1C/1C.xlsx
- __MACOSX/SD figure 1/1C/._1C.xlsx
- SD figure 1/1A/hnRNPM-GFP/Aufnahme-3008-hnRNPM-GFP CVB3-FLAG trans.tif
- __MACOSX/SD figure 1/1A/hnRNPM-GFP/._Aufnahme-3008-hnRNPM-GFP CVB3-FLAG trans.tif
- SD figure 1/1A/hnRNPM-GFP/.DS_Store
- __MACOSX/SD figure 1/1A/hnRNPM-GFP/._.DS_Store
- SD figure 1/1A/hnRNPM-GFP/Aufnahme-3008-hnRNPM-GFP PV-FLAG trans.tif
- __MACOSX/SD figure 1/1A/hnRNPM-GFP/._Aufnahme-3008-hnRNPM-GFP PV-FLAG trans.tif
- SD figure 1/1A/hnRNPM-GFP/Aufnahme-3008-hnRNPM-GFP +pBluescript.tif
- __MACOSX/SD figure 1/1A/hnRNPM-GFP/._Aufnahme-3008-hnRNPM-GFP +pBluescript.tif
- SD figure 1/1A/hnRNPM-GFP/Aufnahme-3008-hnRNPM-GFP CVB3-FLAG.tif
- __MACOSX/SD figure 1/1A/hnRNPM-GFP/._Aufnahme-3008-hnRNPM-GFP CVB3-FLAG.tif
- SD figure 1/1A/hnRNPM-GFP/Aufnahme-3008-hnRNPM-GFP +pBluescript trans.tif
- __MACOSX/SD figure 1/1A/hnRNPM-GFP/._Aufnahme-3008-hnRNPM-GFP +pBluescript trans.tif
- SD figure 1/1A/hnRNPM-GFP/Aufnahme-3008-hnRNPM-GFP PV-FLAG.tif
- __MACOSX/SD figure 1/1A/hnRNPM-GFP/._Aufnahme-3008-hnRNPM-GFP PV-FLAG.tif
- SD figure 1/1A/GFP/Aufnahme-3008-hnRNPM-GFP CVB3-FLAG trans.tif
- __MACOSX/SD figure 1/1A/GFP/._Aufnahme-3008-hnRNPM-GFP CVB3-FLAG trans.tif
- SD figure 1/1A/GFP/.DS_Store
- __MACOSX/SD figure 1/1A/GFP/._.DS_Store
- SD figure 1/1A/GFP/Aufnahme-3008-hnRNPM-GFP +pBluescript-1.tif
- __MACOSX/SD figure 1/1A/GFP/._Aufnahme-3008-hnRNPM-GFP +pBluescript-1.tif
- SD figure 1/1A/GFP/Aufnahme-3008-hnRNPM-GFP PV-FLAG trans.tif
- __MACOSX/SD figure 1/1A/GFP/._Aufnahme-3008-hnRNPM-GFP PV-FLAG trans.tif
- SD figure 1/1A/GFP/Aufnahme-3008-hnRNPM-GFP PV-FLAG-1.tif
- __MACOSX/SD figure 1/1A/GFP/._Aufnahme-3008-hnRNPM-GFP PV-FLAG-1.tif
- SD figure 1/1A/GFP/Aufnahme-3008-hnRNPM-GFP CVB3-FLAG-1.tif
- __MACOSX/SD figure 1/1A/GFP/._Aufnahme-3008-hnRNPM-GFP CVB3-FLAG-1.tif
- SD figure 1/1A/GFP/Aufnahme-3008-hnRNPM-GFP +pBluescript trans.tif
- __MACOSX/SD figure 1/1A/GFP/._Aufnahme-3008-hnRNPM-GFP +pBluescript trans.tif
