# Supplementary material for: RNA-binding proteins hnRNPM and ELAVL1 promote type-I interferon induction downstream of the nucleic acid sensors cGAS and RIG-I
Source: EMBO J. 2024 Dec 20;44(3):824–53. doi: 10.1038/s44318-024-00331-x (PMC11791083; doi:10.1038/s44318-024-00331-x)
Supplement: Supplementary file 11 — Source data Fig. 1 [file 44318_2024_331_MOESM11_ESM.zip › SD figure 1/1H/1H.xlsx]

## Sheet: Sheet1
	WT			shC001			shhnRNPM.1			shhnRNPM.2
ctrl	4.31556	8.42963	1.94731	2.68972	3.5116	1.60939	1.62584	2.14996	1.3803	8.38231	10.2123	2.74055
SeV	149.26	113.231	100.112	100	100	100	54.322	31.5775	56.6065	53.9702	64.3555	65.2033
