# Supplementary material for: RNA-binding proteins hnRNPM and ELAVL1 promote type-I interferon induction downstream of the nucleic acid sensors cGAS and RIG-I
Source: EMBO J. 2024 Dec 20;44(3):824–53. doi: 10.1038/s44318-024-00331-x (PMC11791083; doi:10.1038/s44318-024-00331-x)
Supplement: Supplementary file 11 — Source data Fig. 1 [file 44318_2024_331_MOESM11_ESM.zip › SD figure 1/1F/1F.xlsx]

## Sheet: Sheet1
	WT				shC001				shhnRNPM.1				shhnRNPM.2
ctrl	0.45	0.47	1.33	1.2	0.47	0.42	1.6	1.52	0.26	0.36	1.28	1.2	0.66	0.93	3.29	3.14
L.M.	155.38	110.15	98.25	79.89	100	100	100	100	52.15	38.6	14.35	22.9	32.92	38.44	53.5	63.44
