# Supplementary material for: RNA-binding proteins hnRNPM and ELAVL1 promote type-I interferon induction downstream of the nucleic acid sensors cGAS and RIG-I
Source: EMBO J. 2024 Dec 20;44(3):824–53. doi: 10.1038/s44318-024-00331-x (PMC11791083; doi:10.1038/s44318-024-00331-x)
Supplement: Supplementary file 11 — Source data Fig. 1 [file 44318_2024_331_MOESM11_ESM.zip › SD figure 1/1B/1B.xlsx]

## Sheet: Sheet1
WT						shC001						shhnRNPM.1						shhnRNPM.2
132.35	98.42	93.9265	105.469	101.163		100	100	100	100	100		28.42	16.47	35.9561	31.9183	39.6897		29.7	18.29	37.5024	38.7137	51.7484
