# Supplementary material for: RNA-binding proteins hnRNPM and ELAVL1 promote type-I interferon induction downstream of the nucleic acid sensors cGAS and RIG-I
Source: EMBO J. 2024 Dec 20;44(3):824–53. doi: 10.1038/s44318-024-00331-x (PMC11791083; doi:10.1038/s44318-024-00331-x)
Supplement: Supplementary file 11 — Source data Fig. 1 [file 44318_2024_331_MOESM11_ESM.zip › SD figure 1/1E/1E.xlsx]

## Sheet: Sheet1
	WT				shC001				shhnRNPM.1				shhnRNPM.2
ctrl	9.04	1.76454	2.81	6.77	9.93	3.06624	3.66	7.14	7.8	2.10009	2.77	6.81	30.67	3.7547	3.92	14.79
IFNα	88.12	82.2736	86.78	108.51	100	100	100	100	64.26	59.6876	86.15	106.91	110.28	82.8001	83.52	122.63
