# Supplementary material for: RNA-binding proteins hnRNPM and ELAVL1 promote type-I interferon induction downstream of the nucleic acid sensors cGAS and RIG-I
Source: EMBO J. 2024 Dec 20;44(3):824–53. doi: 10.1038/s44318-024-00331-x (PMC11791083; doi:10.1038/s44318-024-00331-x)
Supplement: Supplementary file 11 — Source data Fig. 1 [file 44318_2024_331_MOESM11_ESM.zip › SD figure 1/1D/1D.xlsx]

## Sheet: Sheet1
	WT														shC001														shhnRNPM.1														shhnRNPM.2
ctrl	1.53	1	2.3	0.718726	0.414309	0.88	0.9309	1.95	0.75	0.67	1.05185	0.96	0.35	0.76	2.37	1.2	1.9	1.03924	0.625041	1.28	1.1091	1.99	0.9	1.03	1.15497	1.67	0.46	0.8	1.43	1.1	1.6	0.961538	0.463089	0.76	0.7625	2.22	0.61	0.61	0.907478	1.14	0.35	0.76	3.69	1.5	2.3	1.60256	1.26829	1.58	1.3171
5'ppp-dsRNA	278.76	146	449.9	109.703	174.471	289.31	344.791	515.36	347.31	316.4	293.899	323.88	150.52	168.85	218.64	172.8	215.2	213.539	173.821	299.28	255.1	396.12	286.16	308.19	449.614	316.02	143.51	167.7	48.67	85.2	108.7	122.669	58.8618	59	40.3347	200.43	65.27	83.76	81.3472	161.37	82.27	111.16	101.53	93.7	170.8	183.974	45.0407	118.79	93.6621
pDNA	178.23	111.7	214.5	42.1523	94.9594	117.98	108.249	180.89	153.46	128.82	109.463	269.64	75.67	106.15	90.19	82.5	110	80.1476	94.7967	131.97	120.341	115.19	123.9	110.59	121.124	228.76	92.99	84.15	24.43	48.9	46.1	63.0342	44.065	35.32	31.3725	69.23	36.01	43.99	28.8207	119.68	48.45	60.84	44.05	46	62	67.0066	33.1187	48.01	42.4738
G3-YSD	222.35	139.4	223.9	48.0089	111.057	111.47	85.9972	161.93	137.52	116.55	116.211	165.45	106.6	123.06	100	100	100	100	100	100	100	100	100	100	100	100	100	100	38.06	29.1	53.5	68.3566	35.7724	36.76	31.2042	79.91	42.6	47.44	31.7122	48.04	66.8	93.02	55.74	49.9	68.8	90.1127	29.1571	37.62	56.6647
TL8-506								11.85	12.09	7.99	5.76249	177.66	18.82	3.46								11.61	9.26	11.93	35.5732	61.02	23.83	11.55								14.23	22.11	32.82	10.4814	40.34	18.01	13.44
Pam3CSK4												16.27	1.67	2.18												21.68	3.38	3.78												9.32	4.56	3.41
2'3'-cGAMP		24.6	85	31.1577	33.5577	24.69	22.4896	274.48	23.57	42.55	21.2474	1.54	37.16	71.76		33.2	42.8	48.0284	47.6423	36.15	33.4027	119.6	24.6	46.3	32.1619	3.13	29.3	42.77		5	9.6	11.1402	7.21301	3.69	3.4957	24.69	5.74	7.89	5.92748	1.5	8.12	17.35		15.7	16.4	32.7214	9.08813	6.37	11.5072
[truncated: 7 more columns]
