# Supplementary material for: RNA-binding proteins hnRNPM and ELAVL1 promote type-I interferon induction downstream of the nucleic acid sensors cGAS and RIG-I
Source: EMBO J. 2024 Dec 20;44(3):824–53. doi: 10.1038/s44318-024-00331-x (PMC11791083; doi:10.1038/s44318-024-00331-x)
Supplement: Supplementary file 11 — Source data Fig. 1 [file 44318_2024_331_MOESM11_ESM.zip › SD figure 1/1C/1C.xlsx]

## Sheet: Sheet1
WT			shC001			shhnRNPM.1			shhnRNPM.2
83.1648	117.72	124.35	100	100	100	72.3379	83.29	113.93	80.9042	85.32	110.26
