# Supplementary material for: RNA-binding proteins hnRNPM and ELAVL1 promote type-I interferon induction downstream of the nucleic acid sensors cGAS and RIG-I
Source: EMBO J. 2024 Dec 20;44(3):824–53. doi: 10.1038/s44318-024-00331-x (PMC11791083; doi:10.1038/s44318-024-00331-x)
Supplement: Supplementary file 12 — Source data Fig. 3 [file 44318_2024_331_MOESM12_ESM.zip]

Archive with 18 entries (12 files):
- SD figure 3/
- SD figure 3/3E/
- SD figure 3/3B/
- SD figure 3/3C/
- SD figure 3/3D/
- SD figure 3/.DS_Store
- __MACOSX/SD figure 3/._.DS_Store
- SD figure 3/3A/
- SD figure 3/3E/3E.tiff
- __MACOSX/SD figure 3/3E/._3E.tiff
- SD figure 3/3B/3B.xlsx
- __MACOSX/SD figure 3/3B/._3B.xlsx
- SD figure 3/3C/3C.xlsx
- __MACOSX/SD figure 3/3C/._3C.xlsx
- SD figure 3/3D/3D.xlsx
- __MACOSX/SD figure 3/3D/._3D.xlsx
- SD figure 3/3A/3A.xlsx
- __MACOSX/SD figure 3/3A/._3A.xlsx
