# Supplementary material for: RNA-binding proteins hnRNPM and ELAVL1 promote type-I interferon induction downstream of the nucleic acid sensors cGAS and RIG-I
Source: EMBO J. 2024 Dec 20;44(3):824–53. doi: 10.1038/s44318-024-00331-x (PMC11791083; doi:10.1038/s44318-024-00331-x)
Supplement: Supplementary file 12 — Source data Fig. 3 [file 44318_2024_331_MOESM12_ESM.zip › SD figure 3/3B/3B.xlsx]

## Sheet: Sheet1
	shC001		shRNA.1		shRNA.2
HNRNPM	0.00917538	0.00894841	0.00360542	0.00355486	0.00232899	0.00274743
ELAVL1	0.0264443	0.0274063	0.00845506	0.0100431	0.00465056	0.00347205
