# Supplementary material for: RNA-binding proteins hnRNPM and ELAVL1 promote type-I interferon induction downstream of the nucleic acid sensors cGAS and RIG-I
Source: EMBO J. 2024 Dec 20;44(3):824–53. doi: 10.1038/s44318-024-00331-x (PMC11791083; doi:10.1038/s44318-024-00331-x)
Supplement: Supplementary file 12 — Source data Fig. 3 [file 44318_2024_331_MOESM12_ESM.zip › SD figure 3/3C/3C.xlsx]

## Sheet: Sheet1
	shC001			shhnRNPM.1			shhnRNPM.2			shELAVL1.1			shELAVL1.2
ctrl	284.09	284.09	0	284.09	284.09	260.42	2840.91	568.18	260.42	568.18	1136.36	0	852.27	284.09	0
5'ppp-dsRNA	131621	182114	70091.1	67365.3	70408.2	38095.2	52694.6	97278.9	66548.6	34466	55442.2	38690.5	34223.3	92857.1	15914.4
