# Supplementary material for: RNA-binding proteins hnRNPM and ELAVL1 promote type-I interferon induction downstream of the nucleic acid sensors cGAS and RIG-I
Source: EMBO J. 2024 Dec 20;44(3):824–53. doi: 10.1038/s44318-024-00331-x (PMC11791083; doi:10.1038/s44318-024-00331-x)
Supplement: Supplementary file 12 — Source data Fig. 3 [file 44318_2024_331_MOESM12_ESM.zip › SD figure 3/3D/3D.xlsx]

## Sheet: Sheet1
	shC001		shhnRNPM.1		shhnRNPM.2		shELAVL1.1		shELAVL1.2
ctrl	0	0	0	0	0	3.125	0	0	0	0
pDNA	438.811	500	117.56	111.607	130.631	135.135	81.8452	26.0417	39.4022	6.25
