# Supplementary material for: RNA-binding proteins hnRNPM and ELAVL1 promote type-I interferon induction downstream of the nucleic acid sensors cGAS and RIG-I
Source: EMBO J. 2024 Dec 20;44(3):824–53. doi: 10.1038/s44318-024-00331-x (PMC11791083; doi:10.1038/s44318-024-00331-x)
Supplement: Supplementary file 12 — Source data Fig. 3 [file 44318_2024_331_MOESM12_ESM.zip › SD figure 3/3A/3A.xlsx]

## Sheet: Sheet1
qPCR
	shC001			shC002			shELAVL1.1			shELAVL1.2
ELAVL1	100	100	100	116.558	93.2797	108.963	59.1023	58.0454	16.391	20.8245	24.619	8.22156
ISRE
	shC001				shC002				shELAVL1.1				shELAVL1.2
ctrl	0.601669	0.64143	0.581075		0.599432	0.825778	0.660591		0.970722	0.727291	0.712582		1.95263	1.1667	0.75234
5'ppp-dsRNA	188.441	164.146	166.977		219.754	153.413	155.208		44.179	62.7869	108.254		117.426	70.0194	48.8378
pDNA	98.7676	119.071	113.836		154.331	123.614	89.611		34.9505	41.4884	76.5368		67.1766	47.0694	35.5068
G3-YSD	100	100	100		151.535	114.215	88.9412		31.4612	43.5087	61.0894		43.593	42.7637	24.6774
