# Supplementary material for: RNA-binding proteins hnRNPM and ELAVL1 promote type-I interferon induction downstream of the nucleic acid sensors cGAS and RIG-I
Source: EMBO J. 2024 Dec 20;44(3):824–53. doi: 10.1038/s44318-024-00331-x (PMC11791083; doi:10.1038/s44318-024-00331-x)
Supplement: Supplementary file 13 — Source data Fig. 4 [file 44318_2024_331_MOESM13_ESM.zip]

Archive with 44 entries (30 files):
- SD figure 4/
- SD figure 4/.DS_Store
- __MACOSX/SD figure 4/._.DS_Store
- SD figure 4/4E/
- SD figure 4/4B/
- SD figure 4/4K/
- SD figure 4/4L/
- SD figure 4/4M/
- SD figure 4/4J/
- SD figure 4/4C/
- SD figure 4/4D/
- SD figure 4/4A/
- SD figure 4/4F/
- SD figure 4/4H/
- SD figure 4/4I/
- SD figure 4/4G/
- SD figure 4/4E/4E.xlsx
- __MACOSX/SD figure 4/4E/._4E.xlsx
- SD figure 4/4B/4B.xlsx
- __MACOSX/SD figure 4/4B/._4B.xlsx
- SD figure 4/4K/4K.pdf
- __MACOSX/SD figure 4/4K/._4K.pdf
- SD figure 4/4L/4L.xlsx
- __MACOSX/SD figure 4/4L/._4L.xlsx
- SD figure 4/4M/4M.xlsx
- __MACOSX/SD figure 4/4M/._4M.xlsx
- SD figure 4/4J/4J.pdf
- __MACOSX/SD figure 4/4J/._4J.pdf
- SD figure 4/4C/.DS_Store
- __MACOSX/SD figure 4/4C/._.DS_Store
- SD figure 4/4C/4C.xlsx
- __MACOSX/SD figure 4/4C/._4C.xlsx
- SD figure 4/4D/4D.xlsx
- __MACOSX/SD figure 4/4D/._4D.xlsx
- SD figure 4/4A/4A.pdf
- __MACOSX/SD figure 4/4A/._4A.pdf
- SD figure 4/4F/4F.xlsx
- __MACOSX/SD figure 4/4F/._4F.xlsx
- SD figure 4/4H/4H.xlsx
- __MACOSX/SD figure 4/4H/._4H.xlsx
- SD figure 4/4I/4I.xlsx
- __MACOSX/SD figure 4/4I/._4I.xlsx
- SD figure 4/4G/4G.xlsx
- __MACOSX/SD figure 4/4G/._4G.xlsx
