# Supplementary material for: RNA-binding proteins hnRNPM and ELAVL1 promote type-I interferon induction downstream of the nucleic acid sensors cGAS and RIG-I
Source: EMBO J. 2024 Dec 20;44(3):824–53. doi: 10.1038/s44318-024-00331-x (PMC11791083; doi:10.1038/s44318-024-00331-x)
Supplement: Supplementary file 13 — Source data Fig. 4 [file 44318_2024_331_MOESM13_ESM.zip › SD figure 4/4E/4E.xlsx]

## Sheet: Sheet1
	WT			ELAVL1 KO (# 1)			ELAVL1 KO (# 1) EF1αELAVL1-FLAG			ELAVL1 KO (# 1) EF1αGFP
ctrl	2.75376	2.58788	2.98306	2.62858	2.94118	3.75289	2.83341	2.79103	2.71363	2.44652	2.78219	3.32948
IFNα	100	100	100	67.0687	70.4646	102.463	111.072	96.6967	68.6682	52.4579	61.9414	81.2163
