# Supplementary material for: RNA-binding proteins hnRNPM and ELAVL1 promote type-I interferon induction downstream of the nucleic acid sensors cGAS and RIG-I
Source: EMBO J. 2024 Dec 20;44(3):824–53. doi: 10.1038/s44318-024-00331-x (PMC11791083; doi:10.1038/s44318-024-00331-x)
Supplement: Supplementary file 13 — Source data Fig. 4 [file 44318_2024_331_MOESM13_ESM.zip › SD figure 4/4B/4B.xlsx]

## Sheet: Sheet1
	WT					ELAVL1 KO (# 1)					ELAVL1 KO (# 2)				ELAVL1 KO (# 3)
ctrl	1.02	0.75	0.41	0.67	0.3	1.04	0.59	0.52	0.98	0.27	0.43	0.48	0.84	0.37	0.63	0.56	1.1	0.3
5'ppp-dsRNA	251.64	231.19	115.8	145.57	124.6	27.72	27.96	13.5	32.96	7.64	27.53	10.02	9.89	7.14	38.02	20.87	31.32	12.23
pDNA	107.79	80.06	82.47	82.26	76.54	16.23	12.07	9.49	13.62	4.54	18.27	6.76	5.69	7.47	22.17	16.92	22.83	10.95
G3-YSD	100	100	100	100	100	19.61	24.67	9.72	21.5	7.52	26.4	9.89	7.93	6.71	29.18	14.45	16.14	11.77
	WT			ELAVL1 KO (# 1)			ELAVL1 KO (# 2)			ELAVL1 KO (# 3)
ctrl	7.63605	9.93825	6.40045	13.4222	14.4369	5.74649	9.09091	12.091	7.91425	10.4324	16.2893	6.42827
IFNα	100	100	100	88.6642	105.616	51.2731	63.369	79.4097	61.7021	70.897	113.937	48.3929
