# Supplementary material for: RNA-binding proteins hnRNPM and ELAVL1 promote type-I interferon induction downstream of the nucleic acid sensors cGAS and RIG-I
Source: EMBO J. 2024 Dec 20;44(3):824–53. doi: 10.1038/s44318-024-00331-x (PMC11791083; doi:10.1038/s44318-024-00331-x)
Supplement: Supplementary file 13 — Source data Fig. 4 [file 44318_2024_331_MOESM13_ESM.zip › SD figure 4/4L/4L.xlsx]

## Sheet: Sheet1
	WT			ELAVL1 KO (# 1)			ELAVL1 KO (# 1) EF1αELAVL1-FLAG			ELAVL1 KO (# 1) EF1αGFP
ctrl	4.27817	5.47	4.99787	3.66762	5.22	3.64285	3.55071	5.31	4.376	3.18697	5.49	4.85386
HSV-1	100	100	100	14.428	17.04	11.7795	41.4913	45.88	35.9081	12.4794	13.97	13.8841
