# Supplementary material for: RNA-binding proteins hnRNPM and ELAVL1 promote type-I interferon induction downstream of the nucleic acid sensors cGAS and RIG-I
Source: EMBO J. 2024 Dec 20;44(3):824–53. doi: 10.1038/s44318-024-00331-x (PMC11791083; doi:10.1038/s44318-024-00331-x)
Supplement: Supplementary file 13 — Source data Fig. 4 [file 44318_2024_331_MOESM13_ESM.zip › SD figure 4/4M/4M.xlsx]

## Sheet: Sheet1
	WT			ELAVL1 KO (# 1)			ELAVL1 KO (# 1) EF1αELAVL1-FLAG			ELAVL1 KO (# 1) EF1αGFP
ctrl	1.29	2.67	2.04214	1.12	12.7	3.03796	1.32	5.16	2.83591	0.84	2.51	2.74931
SeV	100	100	100	32.5	31.41	39.3058	79.3	44.69	74.0006	38.89	32.8	38.1296
