# Supplementary material for: RNA-binding proteins hnRNPM and ELAVL1 promote type-I interferon induction downstream of the nucleic acid sensors cGAS and RIG-I
Source: EMBO J. 2024 Dec 20;44(3):824–53. doi: 10.1038/s44318-024-00331-x (PMC11791083; doi:10.1038/s44318-024-00331-x)
Supplement: Supplementary file 13 — Source data Fig. 4 [file 44318_2024_331_MOESM13_ESM.zip › SD figure 4/4C/4C.xlsx]

## Sheet: Sheet1
	WT				ELAVL1 KO (# 1)				ELAVL1 KO (# 1) EF1αELAVL1-FLAG				ELAVL1 KO (# 1) EF1αGFP
ctrl	1.02222	0.271572	0.573427	0.461417	0.975754	0.319732	0.504895	0.524409	1.05179	0.361873	0.643357	0.497638	0.908169	0.511706	0.560839	0.496063
5'ppp-dsRNA	286.179	211.538	212.238	255.906	68.6154	24.6836	37.1888	40.5732	276.675	177.759	204.196	244.882	54.9886	48.3278	47.7483	38.011
pDNA	84.9328	89.2977	76.5734	88.5827	47.1572	20.8729	30.351	33.5795	137.569	105.017	102.448	107.874	37.2096	37.1237	37.3441	27.2252
G3-YSD	100	100	100	100	64.0618	33.7793	35.4154	55.5591	159.58	126.589	108.741	129.528	48.9271	59.1973	42.5161	43.1701
Pam3CSK4	6.56839	2.10234	4.94545	8.64724	1.68539	0.701003	0.867133	0.79685	3.75517	2.09365	3.43497	3.25669	1.30523	1.46622	1.21538	0.672441
