# Supplementary material for: RNA-binding proteins hnRNPM and ELAVL1 promote type-I interferon induction downstream of the nucleic acid sensors cGAS and RIG-I
Source: EMBO J. 2024 Dec 20;44(3):824–53. doi: 10.1038/s44318-024-00331-x (PMC11791083; doi:10.1038/s44318-024-00331-x)
Supplement: Supplementary file 13 — Source data Fig. 4 [file 44318_2024_331_MOESM13_ESM.zip › SD figure 4/4D/4D.xlsx]

## Sheet: Sheet1
	WT			ELAVL1 KO (# 1)			ELAVL1 KO (# 1) EF1αELAVL1-FLAG			ELAVL1 KO (# 1) EF1αGFP
ctrl	0.585956	3.99	5.02	0.559322	3.51	5.7	0.602906	4.47	5.41	0.520581	3.9	5.4
2'3'-cGAMP	100	100	100	35.7046	8.59	10.64	92.3898	56.5	78.19	26.1211	10.53	9.75
