# Supplementary material for: RNA-binding proteins hnRNPM and ELAVL1 promote type-I interferon induction downstream of the nucleic acid sensors cGAS and RIG-I
Source: EMBO J. 2024 Dec 20;44(3):824–53. doi: 10.1038/s44318-024-00331-x (PMC11791083; doi:10.1038/s44318-024-00331-x)
Supplement: Supplementary file 13 — Source data Fig. 4 [file 44318_2024_331_MOESM13_ESM.zip › SD figure 4/4F/4F.xlsx]

## Sheet: Sheet1
	WT				ELAVL1 KO (# 1)				ELAVL1 KO (# 1) EF1αELAVL1-FLAG				ELAVL1 KO (# 1) EF1αGFP
ctrl	21.56	21.56	22.38	26.74	21.85	21.91	22.02	26.16	22.3	22.09	22.21	26.58	22.67	22	21.95	27.16
5'ppp-dsRNA	100	100	100	100	30.81	28.31	30.32	32.97	76.52	83.7	98.81	99.25	31.56	41.37	32.27	34.22
pDNA	46.89	57.06	59.29	56.98	26.3	25.68	27.75	30.81	42.52	49.17	57.09	55.48	26.22	29.97	27.82	29.49
G3-YSD	41.85	53.72	53.46	59.47	25.41	26.47	25.15	33.31	36.52	45.14	43.51	53.32	25.33	30.5	25.94	31.23
Pam3CSK4	174	135.85	157.51	145.51	176.3	106.66	144.59	133.64	212.37	150.13	176.37	178.74	148.3	139.79	168.49	127.33
2'3'-cGAMP	30.81	21.91	23.8	26.66	21.63	22.52	21.62	25.91	24.22	21.82	22.25	25.83	23.26	24.8	22.02	25.75
IFNα	21.26	23.05	22.97	26.25	22.67	21.82	21.59	25.83	22.74	22.44	22.15	25.66	22.37	21.56	22.21	26.41
