# Supplementary material for: RNA-binding proteins hnRNPM and ELAVL1 promote type-I interferon induction downstream of the nucleic acid sensors cGAS and RIG-I
Source: EMBO J. 2024 Dec 20;44(3):824–53. doi: 10.1038/s44318-024-00331-x (PMC11791083; doi:10.1038/s44318-024-00331-x)
Supplement: Supplementary file 13 — Source data Fig. 4 [file 44318_2024_331_MOESM13_ESM.zip › SD figure 4/4H/4H.xlsx]

## Sheet: Sheet1
	WT						ELAVL1 KO (# 1)						ELAVL1 KO (# 1) EF1αELAVL1-FLAG						ELAVL1 KO (# 1) EF1αGFP
ctrl	0.01	0	0	0.02	0.01	0.01	0	0.01	0	0.01	0	0	0	0.01	0	0.01	0.01	0.01	0.01	0	0.01	0.01	0.05	0.04
5'ppp-dsRNA	100	100	100	100	100	100	1.23	1.43	1.59	106.99	46.35	106.28	100.62	125.17	130.82	112.7	120.2	122.79	2.35	2.67	2.62	108.61	41.85	97.12
pDNA				76.8	71.93	79.57				7.82	2.55	7.51				68.57	30.06	44.27				10.66	1.64	6.14
G3-YSD	8.99	9.68	9.36	70.17	52.24	80.34	0.12	0.15	0.15	3.14	1.18	4.94	3.79	3.52	4.03	21.01	11.99	26.9	0.15	0.15	0.23	6.26	0.75	4.84
IFNα	0.27	0.44	0.31	10.93	1.46	16.69	0.08	0.07	0.09	1.3	0.17	1.12	0.09	0.11	0.11	4.1	0.31	1.69	0.04	0.05	0.03	1.16	0.08	0.77
