# Supplementary material for: RNA-binding proteins hnRNPM and ELAVL1 promote type-I interferon induction downstream of the nucleic acid sensors cGAS and RIG-I
Source: EMBO J. 2024 Dec 20;44(3):824–53. doi: 10.1038/s44318-024-00331-x (PMC11791083; doi:10.1038/s44318-024-00331-x)
Supplement: Supplementary file 13 — Source data Fig. 4 [file 44318_2024_331_MOESM13_ESM.zip › SD figure 4/4I/4I.xlsx]

## Sheet: Sheet1
	WT						ELAVL1 KO (# 1)						ELAVL1 KO (# 1) EF1αELAVL1-FLAG						ELAVL1 KO (# 1) EF1αGFP
ctrl	0.137654	0.059178	0.0491438	0.539926	0.159856	0.204225	0.0430118	0.0432861	0.0582707	0.178954	0.0690077	0.0889532	0.0486506	0.0331888	0.0681198	0.388036	0.093043	0.20596	0.0385544	0.035135	0.0490903	0.345356	0.118455	0.281909
5'ppp-dsRNA	146.896	131.648	130.415	192.682	155.581	169.204	43.5987	38.8563	39.0852	85.3985	75.3879	72.8019	162.649	165.501	183.07	131.121	139.058	167.316	65.225	52.7556	50.7511	70.2255	53.7424	64.792
pDNA				121.071	122.087	98.3393				67.6741	60.9047	62.2566				104.292	111.964	98.9958				66.4682	49.2245	49.4256
G3-YSD	100	100	100	100	100	100	20.7496	24.4493	19.5257	66.4879	61.2422	66.9067	128.08	112.194	127.114	100.47	93.9969	100.599	30.6894	28.0401	28.8367	82.2397	52.4068	68.3115
IFNα	40.182	30.3568	39.8927	54.4842	65.3375	56.1461	47.4874	40.4591	52.0734	55.8719	64.2155	43.4596	50.2698	35.8848	40.4336	55.1603	73.7193	39.5671	38.4586	33.0513	36.5396	40.2863	57.1594	36.8452
