# Supplementary material for: RNA-binding proteins hnRNPM and ELAVL1 promote type-I interferon induction downstream of the nucleic acid sensors cGAS and RIG-I
Source: EMBO J. 2024 Dec 20;44(3):824–53. doi: 10.1038/s44318-024-00331-x (PMC11791083; doi:10.1038/s44318-024-00331-x)
Supplement: Supplementary file 13 — Source data Fig. 4 [file 44318_2024_331_MOESM13_ESM.zip › SD figure 4/4G/4G.xlsx]

## Sheet: Sheet1
	WT						ELAVL1 KO (# 1)						ELAVL1 KO (# 1) EF1αELAVL1-FLAG						ELAVL1 KO (# 1) EF1αGFP
ctrl	4.55232	5.71294	7.51391	8.98056	0.00361329	0.0158441	3.7866	4.08753	1.42967	5.7306	0.00518514	0.00711587	3.72617	3.57742	3.08396	3.06391	0.0062622	0.00582002	3.17742	2.80353	2.23864	9.59889	0.00307011	0.00272656
5'ppp-dsRNA	238.933	231.815	116.877	116.907	180.224	140.401	9.23931	9.09206	4.5375	39.0658	22.6777	25.5599	169.812	205.038	128.481	140.701	235.718	170.408	9.56016	11.5914	4.58217	64.6955	31.5602	24.3217
pDNA				142.104	158.574	123.465				13.2931	7.47146	8.65678				151.166	128.945	99.2661				26.514	9.20732	8.72397
G3-YSD	100	100	100	100	100	100	7.16832	7.43524	5.28685	6.85365	4.0999	5.12146	83.4042	82.2133	38.4501	86.6298	71.4366	62.9029	6.35742	11.1238	8.40423	14.6736	5.14216	7.69979
IFNα	4.25305	7.69188	2.67098	0.284476	0.0719517	0.00695185	3.88156	4.21849	2.32749	0.050803	0.00880823	0.0118591	3.19382	5.49352	3.08263	0.0401258	0.0115024	0.110537	7.09495	5.20203	1.95736	0.189857	0.16468	0.745351
