# Supplementary material for: RNA-binding proteins hnRNPM and ELAVL1 promote type-I interferon induction downstream of the nucleic acid sensors cGAS and RIG-I
Source: EMBO J. 2024 Dec 20;44(3):824–53. doi: 10.1038/s44318-024-00331-x (PMC11791083; doi:10.1038/s44318-024-00331-x)
Supplement: Supplementary file 14 — Source data Fig. 5 [file 44318_2024_331_MOESM14_ESM.zip]

Archive with 59 entries (47 files):
- SD figure 5/
- SD figure 5/5A/
- SD figure 5/.DS_Store
- __MACOSX/SD figure 5/._.DS_Store
- SD figure 5/5C/
- SD figure 5/5D/
- SD figure 5/5E/
- SD figure 5/5B/
- SD figure 5/5A/5A_2.pdf
- __MACOSX/SD figure 5/5A/._5A_2.pdf
- SD figure 5/5A/5A_1.pdf
- __MACOSX/SD figure 5/5A/._5A_1.pdf
- SD figure 5/5C/5C.xlsx
- __MACOSX/SD figure 5/5C/._5C.xlsx
- SD figure 5/5C/.DS_Store
- __MACOSX/SD figure 5/5C/._.DS_Store
- SD figure 5/5C/ctrl/
- SD figure 5/5C/G3-YSD/
- SD figure 5/5D/.DS_Store
- __MACOSX/SD figure 5/5D/._.DS_Store
- SD figure 5/5D/ctrl/
- SD figure 5/5D/5D.xlsx
- __MACOSX/SD figure 5/5D/._5D.xlsx
- SD figure 5/5D/G3-YSD/
- __MACOSX/SD figure 5/5D/._G3-YSD
- SD figure 5/5E/.DS_Store
- __MACOSX/SD figure 5/5E/._.DS_Store
- SD figure 5/5E/ctrl/
- SD figure 5/5E/5E.xlsx
- __MACOSX/SD figure 5/5E/._5E.xlsx
- SD figure 5/5E/G3-YSD/
- SD figure 5/5B/.DS_Store
- __MACOSX/SD figure 5/5B/._.DS_Store
- SD figure 5/5B/5B.pdf
- __MACOSX/SD figure 5/5B/._5B.pdf
- SD figure 5/5C/ctrl/.DS_Store
- __MACOSX/SD figure 5/5C/ctrl/._.DS_Store
- SD figure 5/5C/ctrl/Composite (RGB).tif
- __MACOSX/SD figure 5/5C/ctrl/._Composite (RGB).tif
- SD figure 5/5C/G3-YSD/.DS_Store
- __MACOSX/SD figure 5/5C/G3-YSD/._.DS_Store
- SD figure 5/5C/G3-YSD/Composite (RGB).tif
- __MACOSX/SD figure 5/5C/G3-YSD/._Composite (RGB).tif
- SD figure 5/5D/ctrl/.DS_Store
- __MACOSX/SD figure 5/5D/ctrl/._.DS_Store
- SD figure 5/5D/ctrl/Composite (RGB).tif
- __MACOSX/SD figure 5/5D/ctrl/._Composite (RGB).tif
- SD figure 5/5D/G3-YSD/.DS_Store
- __MACOSX/SD figure 5/5D/G3-YSD/._.DS_Store
- SD figure 5/5D/G3-YSD/NEW___MAX_200814 PLA ELAVL1-GFP-pTBK1.lif - PLA ELAVL1-pTBK1 G3 5.tif (RGB)_scale bar.tif
- __MACOSX/SD figure 5/5D/G3-YSD/._NEW___MAX_200814 PLA ELAVL1-GFP-pTBK1.lif - PLA ELAVL1-pTBK1 G3 5.tif (RGB)_scale bar.tif
- SD figure 5/5E/ctrl/.DS_Store
- __MACOSX/SD figure 5/5E/ctrl/._.DS_Store
- SD figure 5/5E/ctrl/Composite (RGB).tif
- __MACOSX/SD figure 5/5E/ctrl/._Composite (RGB).tif
- SD figure 5/5E/G3-YSD/.DS_Store
- __MACOSX/SD figure 5/5E/G3-YSD/._.DS_Store
- SD figure 5/5E/G3-YSD/Composite (RGB).tif
- __MACOSX/SD figure 5/5E/G3-YSD/._Composite (RGB).tif
