# Supplementary material for: RNA-binding proteins hnRNPM and ELAVL1 promote type-I interferon induction downstream of the nucleic acid sensors cGAS and RIG-I
Source: EMBO J. 2024 Dec 20;44(3):824–53. doi: 10.1038/s44318-024-00331-x (PMC11791083; doi:10.1038/s44318-024-00331-x)
Supplement: Supplementary file 14 — Source data Fig. 5 [file 44318_2024_331_MOESM14_ESM.zip › SD figure 5/5C/5C.xlsx]

## Sheet: Sheet1
	G3-YSD																																														ctrl
GFP:pTBK1	32	49	33	5	19	31	27	10	31	50	44	40	30	19	24	8	35	29	16	24	27	34	44	96	41	24	20	33	45	21	37	65	21	46	22	45	50	58									32	57	44
hnRNPM-GFP:pTBK1	50	178	242	164	138	96	110	69	215	137	97	84	127	219	95	62	87	222	192	186	97	49	200	75	95	32	40	48	53	110	127	156	69														72	27	69
[truncated: 43 more columns]
