# Supplementary material for: RNA-binding proteins hnRNPM and ELAVL1 promote type-I interferon induction downstream of the nucleic acid sensors cGAS and RIG-I
Source: EMBO J. 2024 Dec 20;44(3):824–53. doi: 10.1038/s44318-024-00331-x (PMC11791083; doi:10.1038/s44318-024-00331-x)
Supplement: Supplementary file 14 — Source data Fig. 5 [file 44318_2024_331_MOESM14_ESM.zip › SD figure 5/5D/5D.xlsx]

## Sheet: Sheet1
	G3-YSD																												ctrl
GFP:pTBK1	39	68	57	58	71	14	63	10	21	33	26	30	9	32															36	36	37	53	9	57	39	22	70	39	20	48	25	23	16	16	12	46	5
ELAVL1-GFP:pTBK1	145	81	187	112	206	104	41	92	172	52	61	241	56	204	73	38	93	163	59	125	107	131	77	109	24	180	174		65	109	106	44	84	135	27	107	147	189	89	183	99	50	54	167	64
