# Supplementary material for: RNA-binding proteins hnRNPM and ELAVL1 promote type-I interferon induction downstream of the nucleic acid sensors cGAS and RIG-I
Source: EMBO J. 2024 Dec 20;44(3):824–53. doi: 10.1038/s44318-024-00331-x (PMC11791083; doi:10.1038/s44318-024-00331-x)
Supplement: Supplementary file 14 — Source data Fig. 5 [file 44318_2024_331_MOESM14_ESM.zip › SD figure 5/5E/5E.xlsx]

## Sheet: Sheet1
	G3-YSD
GFP:ELAVL1	14	30	32	6	26	58	34	21	8	31	22	63	14	45	13	9	13	24	7	16	2	7	17	38	23	32	18	21	37	43	21	45	17	23	34	29	44	47	15	20	41	54	25	26	24
hnRNPM-GFP:ELAVL1	67	50	51	172	110	159	43	67	44	29	38	42	42	35	33	40	71	30	29	38	42	42	35	33	40	71	30	16	30	38	12	33	91	129	54	58	76	175	53	85	28	25	56	52	54	53	28
