# Supplementary material for: RNA-binding proteins hnRNPM and ELAVL1 promote type-I interferon induction downstream of the nucleic acid sensors cGAS and RIG-I
Source: EMBO J. 2024 Dec 20;44(3):824–53. doi: 10.1038/s44318-024-00331-x (PMC11791083; doi:10.1038/s44318-024-00331-x)
Supplement: Supplementary file 15 — Source data Fig. 6 [file 44318_2024_331_MOESM15_ESM.zip]

Archive with 24 entries (16 files):
- SD figure 6/
- SD figure 6/6F/
- SD figure 6/6A/
- SD figure 6/6G/
- SD figure 6/.DS_Store
- __MACOSX/SD figure 6/._.DS_Store
- SD figure 6/6B/
- SD figure 6/6E/
- SD figure 6/6D/
- SD figure 6/6C/
- SD figure 6/6F/6F.xlsx
- __MACOSX/SD figure 6/6F/._6F.xlsx
- SD figure 6/6A/6A.xlsx
- __MACOSX/SD figure 6/6A/._6A.xlsx
- SD figure 6/6G/6G.xlsx
- __MACOSX/SD figure 6/6G/._6G.xlsx
- SD figure 6/6B/6B.xlsx
- __MACOSX/SD figure 6/6B/._6B.xlsx
- SD figure 6/6E/6E.xlsx
- __MACOSX/SD figure 6/6E/._6E.xlsx
- SD figure 6/6D/6D.xlsx
- __MACOSX/SD figure 6/6D/._6D.xlsx
- SD figure 6/6C/6C.pdf
- __MACOSX/SD figure 6/6C/._6C.pdf
