# Supplementary material for: RNA-binding proteins hnRNPM and ELAVL1 promote type-I interferon induction downstream of the nucleic acid sensors cGAS and RIG-I
Source: EMBO J. 2024 Dec 20;44(3):824–53. doi: 10.1038/s44318-024-00331-x (PMC11791083; doi:10.1038/s44318-024-00331-x)
Supplement: Supplementary file 15 — Source data Fig. 6 [file 44318_2024_331_MOESM15_ESM.zip › SD figure 6/6F/6F.xlsx]

## Sheet: Sheet1
	WT					Dermatomyositis (STING/MAVS-dependent)					AGS (ADAR-dependent)					SAVI/chilblain lupus (STING-dependent)
DMSO	0	1.302	0	4.688	0.781	58.984	12.5	13.281	11.719	13.889	47.13	12.5	9.831	41.667	25.174	56.938	13.419	18.842	26.91	26.042
MS-444	0	0	0	0	1.563	0	0	0	0	2.344	17.323	0.326	0	0	2.344	0	0.651	0.651	23.996	1.563
