# Supplementary material for: RNA-binding proteins hnRNPM and ELAVL1 promote type-I interferon induction downstream of the nucleic acid sensors cGAS and RIG-I
Source: EMBO J. 2024 Dec 20;44(3):824–53. doi: 10.1038/s44318-024-00331-x (PMC11791083; doi:10.1038/s44318-024-00331-x)
Supplement: Supplementary file 15 — Source data Fig. 6 [file 44318_2024_331_MOESM15_ESM.zip › SD figure 6/6A/6A.xlsx]

## Sheet: Sheet1
	5'ppp-dsRNA			ctrl
DMSO	100	100	100	0.59	0.51	0.46
1.25 µM	86.02	84.32	76.91	0.56	0.47	0.5
5 µM	64.66	71.19	47.53	0.58	0.52	0.46
20 µM	19.63	23.97	13.02	0.47	0.42	0.41
