# Supplementary material for: RNA-binding proteins hnRNPM and ELAVL1 promote type-I interferon induction downstream of the nucleic acid sensors cGAS and RIG-I
Source: EMBO J. 2024 Dec 20;44(3):824–53. doi: 10.1038/s44318-024-00331-x (PMC11791083; doi:10.1038/s44318-024-00331-x)
Supplement: Supplementary file 15 — Source data Fig. 6 [file 44318_2024_331_MOESM15_ESM.zip › SD figure 6/6G/6G.xlsx]

## Sheet: Sheet1
	WT					Dermatomyositis (STING/MAVS-dependent)					AGS (ADAR-dependent)					SAVI/chilblain lupus (STING-dependent)
DMSO	7.254	0.888	1.243	3.906	0.651	25.974	7.813	7.363	10.286	14.236	24.626	6.392	7.28	29.908	27.778	24.117	7.102	7.614	22.569	25.174
MS-444	0	0	0.71	0	1.302	4.325	1.243	2.131	0.651	1.953	5.72	1.42	1.598	0.651	2.604	2.093	1.953	0.888	5.208	3.255
