# Supplementary material for: RNA-binding proteins hnRNPM and ELAVL1 promote type-I interferon induction downstream of the nucleic acid sensors cGAS and RIG-I
Source: EMBO J. 2024 Dec 20;44(3):824–53. doi: 10.1038/s44318-024-00331-x (PMC11791083; doi:10.1038/s44318-024-00331-x)
Supplement: Supplementary file 15 — Source data Fig. 6 [file 44318_2024_331_MOESM15_ESM.zip › SD figure 6/6B/6B.xlsx]

## Sheet: Sheet1
	G3-YSD			ctrl
DMSO	100	100	100	1.3	1.11	1.04
1.25 µM	57.46	80.04	67.83	1.23	1.01	1.14
5 µM	66.27	74.88	61.04	1.29	1.12	1.04
20 µM	26.92	35.79	24.76	1.03	0.9	0.92
