# Supplementary material for: RNA-binding proteins hnRNPM and ELAVL1 promote type-I interferon induction downstream of the nucleic acid sensors cGAS and RIG-I
Source: EMBO J. 2024 Dec 20;44(3):824–53. doi: 10.1038/s44318-024-00331-x (PMC11791083; doi:10.1038/s44318-024-00331-x)
Supplement: Supplementary file 15 — Source data Fig. 6 [file 44318_2024_331_MOESM15_ESM.zip › SD figure 6/6E/6E.xlsx]

## Sheet: Sheet1
	pDNA				ctrl
DMSO	2945.21	2324.2	3065.99	2081.22	72.12	48.08	0	62.5
1.25 μM	2680.37	489.36	1989.9	312.5	48.08	96.15	187.5	41.67
5 μM	1342.47	513.51	960.53	66.67	24.04	48.08	41.67	41.67
20 μM	117.65	35.16	136.36	16.67	0	48.08	0	62.5
