# Supplementary material for: RNA-binding proteins hnRNPM and ELAVL1 promote type-I interferon induction downstream of the nucleic acid sensors cGAS and RIG-I
Source: EMBO J. 2024 Dec 20;44(3):824–53. doi: 10.1038/s44318-024-00331-x (PMC11791083; doi:10.1038/s44318-024-00331-x)
Supplement: Supplementary file 15 — Source data Fig. 6 [file 44318_2024_331_MOESM15_ESM.zip › SD figure 6/6D/6D.xlsx]

## Sheet: Sheet1
	5'ppp-dsRNA				ctrl
DMSO	31383	26063.8	44162.4	34010.2	72.12	48.08	0	62.5
1.25 μM	34574.5	23958.3	46192.9	26776.7	48.08	96.15	187.5	41.67
5 μM	19444.4	21527.8	23737.4	14393.9	24.04	48.08	41.67	41.67
20 μM	9191.18	6617.65	11184.2	3906.25	0	48.08	0	62.5
